# Supplementary material for: Characterization of Intestinal Microbiota in Lambs with Different Susceptibility to Escherichia coli F17
Source: Vet Sci. 2022 Dec 1;9(12):670. doi: 10.3390/vetsci9120670 (PMC9782581; doi:10.3390/vetsci9120670)
Supplement: Supplementary file 1 [file vetsci-09-00670-s001.zip › Supplementary Table S1.xlsx]

## Sheet: Sheet1
Pathogenicity Record of E. coli F17 challenge experiment
0: Healthy ( type 1,2 feces)				time point of challenge			lambs finally selected for 16s-seq
1:type 3,4,5 feces				ewe lamb: even number
2:Diarrhea( type 6,7 feces)				ram lamb: odd number
low-dose challenge group
No.	Day 3							Day 4							Day 5							Day 6
	8am	10am	12am	2pm	4pm	6pm	8pm	8am	10am	12am	2pm	4pm	6pm	8pm	8am	10am	12am	2pm	4pm	6pm	8pm	8am	10am	12am	2pm	4pm	6pm	8pm
150	0	0	0	0	0	0	0	0	0	0	0	0	0	0	0	0	0	0	0	0	0	0	0	0	0	0	0	0
330	0	0	0	0	0	1	1	2	2	2	2	2	2	2	2	2	2	2	2	1	1	2	1	1	1	1	2	2
941	0	0	0	0	1	1	1	0	0	0	0	0	0	0	0	0	1	1	1	0	0	0	0	0	0	0	0	0
943	0	0	0	0	0	0	0	0	0	0	0	0	0	0	0	0	0	0	0	0	0	0	0	0	0	0	0	0
033	0	0	0	0	0	0	0	0	0	0	0	0	0	0	0	0	0	0	0	0	0	0	0	0	0	0	0	0
037	0	0	1	1	2	2	2	0	0	0	0	1	1	1	1	1	1	1	1	1	2	2	2	2	1	1	0	0
043	0	0	0	0	0	0	0	0	0	0	0	0	0	1	1	1	1	2	1	1	1	0	0	0	0	0	0	0
088	0	0	0	0	0	1	2	2	2	2	2	2	2	2	0	2	2	2	2	2	2	2	1	1	1	1	2	2
148	0	0	0	0	0	0	0	0	0	0	0	0	0	0	0	0	0	0	0	0	0	0	0	0	0	0	0	0
158	0	0	0	0	0	0	2	0	0	1	1	1	1	2	2	2	2	1	1	0	0	0	0	0	0	0	0	0
189	0	0	0	0	0	0	0	0	0	0	0	0	0	0	0	0	0	0	0	0	0	0	0	0	0	0	0	0
250	0	0	0	0	0	0	2	1	1	1	1	1	1	2	0	0	0	0	0	0	0	0	0	0	0	0	0	0
329	0	0	0	0	0	0	0	0	0	0	0	0	0	0	0	0	0	0	0	0	0	0	0	0	0	0	0	0
934	0	0	0	1	2	2	2	1	1	2	2	2	2	2	2	2	1	2	1	1	2	1	1	1	1	1	2	2
936	0	0	0	0	2	0	1	1	1	1	1	1	2	2	2	1	1	2	1	2	2	2	2	2	1	1	1	2
940	0	0	0	0	0	0	1	0	0	2	2	1	1	2	2	2	2	2	2	2	2	2	1	1	1	1	1	2
942	0	0	1	2	2	2	2	2	2	2	2	2	2	2	2	2	2	2	2	1	1	2	1	1	1	1	1	0
945	0	0	0	0	0	0	0	0	0	0	0	0	0	0	0	0	0	0	0	2	2	2	0	0	0	0	0	0
788	0	0	0	1	1	1	1	1	2	2	2	death
947	0	0	0	0	0	0	0	0	1	1	1	1	1	2	2	death
high-dose challenge group
No.	Day 3							Day 4							Day 5							Day 6
	8am	10am	12am	2pm	4pm	6pm	8pm	8am	10am	12am	2pm	4pm	6pm	8pm	8am	10am	12am	2pm	4pm	6pm	8pm	8am	10am	12am	2pm	4pm	6pm	8pm
782	0	0	0	1	2	1	1	1	1	0	0	0	0	0	0	0	0	0	0	0	0	0	0	0	0	0	0	1
937	0	0	0	0	0	0	0	0	0	0	0	0	0	0	0	0	0	0	0	0	0	0	0	0	0	0	0	0
965	0	0	0	0	0	0	0	0	1	1	1	1	1	0	0	0	0	0	0	0	0	0	0	0	0	0	0	0
199	0	0	0	1	0	0	0	1	1	1	0	0	0	0	0	0	0	1	0	0	0	0	0	0	0	0	0	0
187	0	0	0	0	0	0	0	0	0	0	0	0	0	0	0	0	0	0	0	0	0	0	0	0	0	0	0	0
929	0	0	1	2	2	2	1	1	2	2	2	1	1	1	2	2	2	1	1	1	2	2	2	2	2	2	1	1
931	0	0	0	0	0	0	1	2	2	2	2	2	2	2	2	2	2	1	1	1	1	2	2	2	1	1	1	1
982	0	0	0	0	0	0	0	0	0	0	0	0	0	2	1	1	1	1	1	1	2	2	2	2	2	2	1	1
926	0	0	0	0	2	2	2	1	1	1	1	1	1	1	1	1	1	1	1	1	1	2	2	1	1	1	2	1
083	0	0	0	1	1	0	0	0	0	0	0	0	0	0	0	0	0	0	0	0	0	0	0	0	0	0	0	0
075	0	0	1	2	2	2	2	2	2	2	1	1	2	2	2	2	2	2	2	2	2	2	2	2	2	2	2	2
351	0	0	1	2	2	1	0	0	0	0	0	0	0	0	2	2	2	2	1	1	0	0	0	0	0	0	2	2
341	0	0	0	0	0	0	0	0	0	0	2	2	2	2	2	2	1	1	1	1	1	1	1	1	1	2	2	2
347	0	0	0	0	0	0	1	2	2	2	1	1	1	1	0	0	0	0	0	1	2	2	2	2	death
090	0	0	1	2	2	2	2	1	2	death
092	0	0	0	0	0	0	0	0	0	0	1	1	1	1	2	2	2	2	1	2	2	2	2	death
290	0	0	1	1	2	2	2	2	2	2	2	2	2	2	2	2	2	2	2	2	1	1	1	1	death
291	0	0	1	1	1	1	1	1	1	1	1	1	2	2	2	2	2	death
349	0	0	0	1	2	2	2	death
928	0	0	0	0	0	0	1	1	1	1	2	2	2	death
positive control group
No.	Day 3							Day 4							Day 5							Day 6
	8am	10am	12am	2pm	4pm	6pm	8pm	8am	10am	12am	2pm	4pm	6pm	8pm	8am	10am	12am	2pm	4pm	6pm	8pm	8am	10am	12am	2pm	4pm	6pm	8pm
924	0	0	0	2	2	2	2	1	1	2	2	2	2	2	2	2	2	2	2	1	1	1	1	1	1	1	2	1
331	0	0	2	2	1	1	2	1	1	1	2	2	2	2	2	1	1	0	0	0	1	1	1	1	2	2	2	2
029	0	0	0	0	0	1	1	2	2	2	2	2	2	2	2	2	2	1	1	2	2	2	death
333	0	0	0	0	0	0	0	1	1	1	1	1	1	1	1	2	2	2	2	2	death
922	0	0	1	1	2	2	2	2	2	2	2	death
negitive control group
No.	Day 3							Day 4							Day 5							Day 6
	8am	10am	12am	2pm	4pm	6pm	8pm	8am	10am	12am	2pm	4pm	6pm	8pm	8am	10am	12am	2pm	4pm	6pm	8pm	8am	10am	12am	2pm	4pm	6pm	8pm
077	0	0	0	0	0	0	0	0	0	1	1	0	0	0	0	0	0	0	0	0	0	0	0	0	0	0	0	0
079	0	0	0	0	0	0	0	0	0	0	0	0	0	0	0	0	0	0	0	0	0	0	0	0	0	0	0	0
932	0	0	0	0	0	0	0	0	0	0	0	0	0	0	0	0	0	0	0	0	0	0	0	0	0	0	0	0
934	0	0	0	0	0	0	0	0	0	0	0	0	0	0	0	0	0	0	0	0	0	0	0	0	0	0	0	0
920	0	0	0	0	0	0	0	0	0	0	0	0	0	0	0	0	0	0	0	0	0	0	0	0	0	0	0	0
