# Supplementary material for: Characterization of Intestinal Microbiota in Lambs with Different Susceptibility to Escherichia coli F17
Source: Vet Sci. 2022 Dec 1;9(12):670. doi: 10.3390/vetsci9120670 (PMC9782581; doi:10.3390/vetsci9120670)
Supplement: Supplementary file 1 [file vetsci-09-00670-s001.zip › Supplementary Table S2.xlsx]

## Sheet: Sheet1
Alpha diversity indices of different samples
Sample Name	Observed species	Shannon	Simpson	Chao1	ACE	Goods coverage
AN1	583	5.483	0.936	610.857	619.512	0.999
AN2	530	4.532	0.806	587.554	587.75	0.998
AN3	524	4.207	0.813	550.418	555.612	0.999
AN4	596	6.207	0.965	692.119	678.146	0.998
AN5	341	4.225	0.889	368.061	374.012	0.999
AN6	430	4.57	0.894	449.904	451.397	0.999
SE1	575	5.972	0.95	597.226	601.789	0.999
SE2	482	3.982	0.79	524.537	529.924	0.999
SE3	509	4.906	0.904	536.9	543.701	0.999
SE4	675	5.264	0.922	708.14	711.721	0.999
SE5	312	2.802	0.749	356.722	362.068	0.999
SE6	372	3.646	0.814	417.182	418.595	0.999
