# Supplementary material for: Characterization of Intestinal Microbiota in Lambs with Different Susceptibility to Escherichia coli F17
Source: Vet Sci. 2022 Dec 1;9(12):670. doi: 10.3390/vetsci9120670 (PMC9782581; doi:10.3390/vetsci9120670)
Supplement: Supplementary file 1 [file vetsci-09-00670-s001.zip › Supplementary Table S3.xlsx]

## Sheet: phyla
Taxa	avg(SE)	sd(SE)	avg(AN)	sd(AN)	p.value	q.values	T_statistics	interval lower	interval upper
k__Bacteria;p__Firmicutes;	0.434703	0.192432	0.414343	0.268707	0.883362	0.0573977	0.150899	-0.284557	0.325278
k__Bacteria;p__Proteobacteria;	0.166565	0.0956859	0.215252	0.140277	0.500584	0.038365	-0.702318	-0.20598	0.108607
k__Bacteria;p__Cyanobacteria;	0.0680183	0.0783657	0.142046	0.204641	0.437561	0.0371792	-0.827492	-0.289389	0.141333
k__Bacteria;p__Verrucomicrobiota;	0.11079	0.179216	0.00702034	0.0118979	0.215679	0.0364736	1.41519	-0.0842258	0.291765
k__Bacteria;p__Bacteroidota;	0.123603	0.139253	0.173636	0.120434	0.520981	0.038365	-0.66568	-0.217978	0.11791
k__Bacteria;p__Actinobacteriota;	0.00930381	0.00262445	0.0253865	0.0391503	0.361084	0.0364736	-1.00398	-0.0571505	0.0249852
k__Bacteria;p__unidentified_Bacteria;	0.011155	0.0140854	0.00774175	0.00301025	0.584751	0.0403697	0.580473	-0.0113302	0.0181567
k__Bacteria;p__Campilobacterota;	0.0148485	0.017455	0.00345204	0.00278731	0.172286	0.0364736	1.57928	-0.00688619	0.0296792
k__Bacteria;p__Deferribacteres;	0.000357724	0.000434749	0.000882386	0.000983687	0.271654	0.0364736	-1.19496	-0.00156651	0.000517188
k__Bacteria;p__Desulfobacterota;	0.00066179	0.000591382	0.000429269	0.000311241	0.420201	0.0371792	0.852268	-0.000402853	0.000867894
k__Bacteria;p__Chloroflexi;	0.000146071	0.000264188	5.96207e-06	1.4604e-05	0.250905	0.0364736	1.29708	-0.000137056	0.000417273
k__Bacteria;p__Deinococcota;	0.000140109	0.000195743	3.57724e-05	3.39367e-05	0.251611	0.0364736	1.28645	-0.000100645	0.000309317
k__Bacteria;p__Fusobacteriota;	5.66397e-05	8.79279e-05	1.49052e-05	2.86552e-05	0.310988	0.0364736	1.10542	-5.0462e-05	0.000133931
k__Bacteria;p__Spirochaetota;	8.9431e-06	2.1906e-05	0	0	0.363217	0.0364736	1	-1.40459e-05	3.19321e-05
k__Archaea;p__Halobacterota;	2.98103e-06	7.30201e-06	0	0	0.363217	0.0364736	1	-4.68196e-06	1.0644e-05
k__Bacteria;p__Acidobacteriota;	0	0	2.98103e-06	7.30201e-06	0.363217	0.0364736	-1	-1.0644e-05	4.68196e-06
Others	0.0596386	0.116039	0.00975096	0.00547924	0.340796	0.0364736	1.05191	-0.0718613	0.171636

## Sheet: classes
Taxa	avg(SE)	sd(SE)	avg(AN)	sd(AN)	p.value	q.values	T_statistics	interval lower	interval upper
k__Bacteria;p__Firmicutes;c__Bacilli;	0.243962	0.238888	0.179211	0.157395	0.593329	0.0670699	0.55442	-0.201073	0.330575
k__Bacteria;p__Proteobacteria;c__Gammaproteobacteria;	0.162216	0.0950406	0.205763	0.137591	0.539644	0.0633475	-0.637871	-0.198284	0.11119
k__Bacteria;p__Cyanobacteria;c__Cyanobacteriia;	0.0679318	0.0783642	0.141951	0.20462	0.437572	0.0580654	-0.827469	-0.289358	0.14132
k__Bacteria;p__Firmicutes;c__Negativicutes;	0.0258873	0.0212425	0.128345	0.170893	0.203107	0.0580654	-1.45737	-0.281563	0.0766463
k__Bacteria;p__Verrucomicrobiota;c__Verrucomicrobiae;	0.11079	0.179216	0.00702034	0.0118979	0.215679	0.0580654	1.41519	-0.0842258	0.291765
k__Bacteria;p__Bacteroidota;c__Bacteroidia;	0.123603	0.139253	0.173636	0.120434	0.520981	0.0633475	-0.66568	-0.217978	0.11791
k__Bacteria;p__Firmicutes;c__Clostridia;	0.164646	0.128544	0.106146	0.0709058	0.358366	0.0580654	0.976101	-0.0803716	0.197371
k__Bacteria;p__Actinobacteriota;c__Actinobacteria;	0.00848104	0.00242756	0.0237618	0.0396219	0.388714	0.0580654	-0.942914	-0.0568462	0.0262847
k__Bacteria;p__Campilobacterota;c__Campylobacteria;	0.0148485	0.017455	0.00345204	0.00278731	0.172286	0.0580654	1.57928	-0.00688619	0.0296792
k__Bacteria;p__Proteobacteria;c__Alphaproteobacteria;	0.00434933	0.00258061	0.00948863	0.0136216	0.402856	0.0580654	-0.90802	-0.0194006	0.00912201
k__Bacteria;p__unidentified_Bacteria;c__Saccharimonadia;	0.0054702	0.0117662	0.000837671	0.000396318	0.379292	0.0580654	0.963854	-0.00771393	0.016979
k__Bacteria;p__unidentified_Bacteria;c__Clostridia;	0.00426884	0.00324538	0.0049038	0.00205149	0.695475	0.0731947	-0.405095	-0.00421654	0.00294662
k__Bacteria;p__unidentified_Bacteria;c__Desulfovibrionia;	0.0006916	0.000325837	0.00129079	0.000923207	0.182722	0.0580654	-1.49916	-0.00156861	0.000370238
k__Bacteria;p__Deferribacteres;c__unidentified_Deferribacteres;	0.000357724	0.000434749	0.000882386	0.000983687	0.271654	0.0580654	-1.19496	-0.00156651	0.000517188
k__Bacteria;p__Actinobacteriota;c__Coriobacteriia;	0.000801898	0.00045747	0.00161274	0.000731668	0.0488787	0.0580654	-2.30168	-0.00161666	-5.02025e-06
k__Bacteria;p__Firmicutes;c__Desulfotomaculia;	0.000157995	0.000129186	0.000545529	0.000833946	0.309519	0.0580654	-1.12486	-0.00126109	0.000486023
k__Bacteria;p__unidentified_Bacteria;c__unidentified_Bacteria;	0.00054851	0.000682557	0.00043225	0.000653806	0.76937	0.0782726	0.301299	-0.000743713	0.000976234
k__Bacteria;p__Desulfobacterota;c__Desulfovibrionia;	0.00066179	0.000591382	0.000429269	0.000311241	0.420201	0.0580654	0.852268	-0.000402853	0.000867894
k__Bacteria;p__Chloroflexi;c__Chloroflexia;	0.000146071	0.000264188	5.96207e-06	1.4604e-05	0.250905	0.0580654	1.29708	-0.000137056	0.000417273
k__Bacteria;p__Deinococcota;c__Deinococci;	0.000140109	0.000195743	3.57724e-05	3.39367e-05	0.251611	0.0580654	1.28645	-0.000100645	0.000309317
k__Bacteria;p__unidentified_Bacteria;c__Bacilli;	0.000107317	7.24336e-05	0.00011626	0.0001361	0.890696	0.0849523	-0.142086	-0.000155349	0.000137462
k__Bacteria;p__Cyanobacteria;c__Vampirivibrionia;	8.645e-05	5.35592e-05	9.53931e-05	0.000114061	0.866839	0.0849523	-0.173844	-0.000130232	0.000112345
k__Bacteria;p__unidentified_Bacteria;c__Alphaproteobacteria;	5.36586e-05	8.38938e-05	0.000110298	8.64603e-05	0.27629	0.0580654	-1.15162	-0.000166239	5.29594e-05
k__Bacteria;p__Firmicutes;c__unidentified_Firmicutes;	5.06776e-05	6.13543e-05	8.9431e-05	6.59611e-05	0.31692	0.0580654	-1.05375	-0.000120755	4.32485e-05
k__Bacteria;p__Fusobacteriota;c__Fusobacteriia;	5.66397e-05	8.79279e-05	1.49052e-05	2.86552e-05	0.310988	0.0580654	1.10542	-5.0462e-05	0.000133931
k__Bacteria;p__unidentified_Bacteria;c__Bacteroidia;	0	0	2.38483e-05	5.01665e-05	0.296777	0.0580654	-1.16445	-7.64948e-05	2.87982e-05
k__Bacteria;p__unidentified_Bacteria;c__Gammaproteobacteria;	1.49052e-05	2.37736e-05	2.68293e-05	3.53224e-05	0.510465	0.0633475	-0.685994	-5.14114e-05	2.75631e-05
k__Bacteria;p__Actinobacteriota;c__Thermoleophilia;	2.08672e-05	3.65101e-05	1.19241e-05	2.16613e-05	0.619578	0.0675357	0.516016	-3.09098e-05	4.8796e-05
k__Bacteria;p__Spirochaetota;c__Spirochaetia;	8.9431e-06	2.1906e-05	0	0	0.363217	0.0580654	1	-1.40459e-05	3.19321e-05
k__Archaea;p__Halobacterota;c__Methanomicrobia;	2.98103e-06	7.30201e-06	0	0	0.363217	0.0580654	1	-4.68196e-06	1.0644e-05
k__Bacteria;p__Acidobacteriota;c__Blastocatellia;	0	0	2.98103e-06	7.30201e-06	0.363217	0.0580654	-1	-1.0644e-05	4.68196e-06
Others	0.0596386	0.116039	0.00975693	0.00547028	0.340847	0.0580654	1.05179	-0.0718673	0.171631

## Sheet: orders
Taxa	avg(SE)	sd(SE)	avg(AN)	sd(AN)	p.value	q.values	T_statistics	interval lower	interval upper
k__Bacteria;p__Firmicutes;c__Bacilli;o__Lactobacillales;	0.225679	0.249603	0.148432	0.159042	0.539487	0.094178	0.639321	-0.198631	0.353126
k__Bacteria;p__Cyanobacteria;c__Cyanobacteriia;o__Chloroplast;	0.0677768	0.0781598	0.141948	0.204622	0.436567	0.0852453	-0.829437	-0.289494	0.141152
k__Bacteria;p__Firmicutes;c__Negativicutes;o__Veillonellales-Selenomonadales;	0.0205006	0.0232695	0.127496	0.17146	0.188245	0.0827507	-1.51466	-0.286658	0.0726677
k__Bacteria;p__Verrucomicrobiota;c__Verrucomicrobiae;o__Verrucomicrobiales;	0.11079	0.179216	0.00702034	0.0118979	0.215679	0.0827507	1.41519	-0.0842258	0.291765
k__Bacteria;p__Bacteroidota;c__Bacteroidia;o__Bacteroidales;	0.122592	0.139088	0.169815	0.119985	0.5433	0.094178	-0.629711	-0.214801	0.120356
k__Bacteria;p__Firmicutes;c__Clostridia;o__Oscillospirales;	0.080634	0.125296	0.0302605	0.0135231	0.371527	0.0827507	0.9791	-0.0809794	0.181726
k__Bacteria;p__Proteobacteria;c__Gammaproteobacteria;o__Enterobacterales;	0.0792806	0.0982595	0.0291963	0.0280099	0.276538	0.0827507	1.20071	-0.0528087	0.152977
k__Bacteria;p__Proteobacteria;c__Gammaproteobacteria;o__Burkholderiales;	0.055644	0.0666903	0.113995	0.0815337	0.205786	0.0827507	-1.35691	-0.15468	0.0379781
k__Bacteria;p__Firmicutes;c__Clostridia;o__Lachnospirales;	0.0332057	0.0271875	0.0388429	0.0476906	0.80779	0.113888	-0.251533	-0.057386	0.0461117
k__Bacteria;p__Firmicutes;c__Clostridia;o__Clostridiales;	0.0406762	0.0492494	0.0296643	0.0431118	0.689107	0.105603	0.412105	-0.0486682	0.0706921
k__Bacteria;p__Proteobacteria;c__Gammaproteobacteria;o__Pasteurellales;	0.0123415	0.0248868	0.0337125	0.0492339	0.372623	0.0827507	-0.948914	-0.07405	0.031308
k__Bacteria;p__Proteobacteria;c__Gammaproteobacteria;o__Pseudomonadales;	0.0122938	0.0225459	0.0264686	0.0411575	0.481176	0.0877234	-0.739876	-0.0586004	0.0302508
k__Bacteria;p__Actinobacteriota;c__Actinobacteria;o__Micrococcales;	0.00243849	0.00210428	0.0157309	0.0338473	0.380778	0.0827507	-0.960103	-0.0487997	0.0222148
k__Bacteria;p__Firmicutes;c__Bacilli;o__Staphylococcales;	0.0059412	0.0097622	0.0206109	0.0214638	0.171451	0.0827507	-1.52392	-0.037443	0.00810365
k__Bacteria;p__Firmicutes;c__Bacilli;o__Erysipelotrichales;	0.010997	0.018689	0.008645	0.00705295	0.782148	0.111763	0.288417	-0.0173069	0.022011
k__Bacteria;p__Campilobacterota;c__Campylobacteria;o__Campylobacterales;	0.0148485	0.017455	0.00345204	0.00278731	0.172286	0.0827507	1.57928	-0.00688619	0.0296792
k__Bacteria;p__Proteobacteria;c__Alphaproteobacteria;o__Rickettsiales;	0.00398862	0.00246806	0.00935151	0.0136147	0.383467	0.0827507	-0.949393	-0.0196185	0.00889269
k__Bacteria;p__unidentified_Bacteria;c__Saccharimonadia;o__Saccharimonadales;	0.0054702	0.0117662	0.000837671	0.000396318	0.379292	0.0827507	0.963854	-0.00771393	0.016979
k__Bacteria;p__Firmicutes;c__Negativicutes;o__Acidaminococcales;	0.00538673	0.0102667	0.000849595	0.000713725	0.329059	0.0827507	1.07989	-0.00623205	0.0153063
k__Bacteria;p__Firmicutes;c__Clostridia;o__Clostridia_vadinBB60_group;	0.0032702	0.00414833	0.00185122	0.00115056	0.451459	0.0852453	0.807391	-0.00292433	0.00576227
k__Bacteria;p__Firmicutes;c__Clostridia;o__Peptostreptococcales-Tissierellales;	0.00390814	0.00327244	0.0026412	0.00264297	0.478347	0.0877234	0.737763	-0.00258247	0.00511635
k__Bacteria;p__Bacteroidota;c__Bacteroidia;o__Flavobacteriales;	0.000718429	0.000602786	0.00204201	0.00392434	0.449716	0.0852453	-0.816573	-0.00543441	0.00278725
k__Bacteria;p__Actinobacteriota;c__Actinobacteria;o__Bifidobacteriales;	0.00438808	0.00366706	0.00332982	0.00332222	0.611889	0.102366	0.523872	-0.00344868	0.00556522
k__Bacteria;p__Actinobacteriota;c__Actinobacteria;o__Corynebacteriales;	0.00124905	0.00164033	0.00310922	0.00353325	0.280097	0.0827507	-1.16969	-0.00561422	0.00189389
k__Bacteria;p__Bacteroidota;c__Bacteroidia;o__Sphingobacteriales;	0.000268293	0.000191307	0.00174092	0.00374296	0.379799	0.0827507	-0.962472	-0.00539961	0.00245435
k__Bacteria;p__unidentified_Bacteria;c__Clostridia;o__Oscillospirales;	0.00294824	0.00226687	0.00332982	0.00158029	0.743	0.110655	-0.338236	-0.00293656	0.00217342
k__Bacteria;p__Actinobacteriota;c__Actinobacteria;o__Actinomycetales;	0.000199729	0.000162525	0.000998647	0.00224588	0.424161	0.0852453	-0.869073	-0.00315464	0.00155681
k__Bacteria;p__Firmicutes;c__Bacilli;o__Bacillales;	0.00108212	0.0013162	0.00120434	0.000916686	0.856107	0.117512	-0.186652	-0.00160537	0.00136093
k__Bacteria;p__Proteobacteria;c__Gammaproteobacteria;o__Cardiobacteriales;	0.000667752	0.00121556	0.000745259	0.0011592	0.912249	0.120577	-0.113029	-0.00160587	0.00145085
k__Bacteria;p__Actinobacteriota;c__Actinobacteria;o__Propionibacteriales;	0.000157995	0.000132607	0.000584283	0.00122291	0.43385	0.0852453	-0.848881	-0.0017083	0.000855729
k__Bacteria;p__unidentified_Bacteria;c__Desulfovibrionia;o__Desulfovibrionales;	0.0006916	0.000325837	0.00129079	0.000923207	0.182722	0.0827507	-1.49916	-0.00156861	0.000370238
k__Bacteria;p__Deferribacteres;c__unidentified_Deferribacteres;o__Deferribacterales;	0.000357724	0.000434749	0.000882386	0.000983687	0.271654	0.0827507	-1.19496	-0.00156651	0.000517188
k__Bacteria;p__Firmicutes;c__Clostridia;o__unidentified_Clostridia;	0.00142195	0.000784938	0.00074824	0.000413696	0.102003	0.0827507	1.8599	-0.000169745	0.00151717
k__Bacteria;p__Actinobacteriota;c__Coriobacteriia;o__Coriobacteriales;	0.000801898	0.00045747	0.00161274	0.000731668	0.0488787	0.0827507	-2.30168	-0.00161666	-5.02025e-06
k__Bacteria;p__unidentified_Bacteria;c__Clostridia;o__Peptococcales;	0.000578321	0.00093411	0.000399459	0.00023091	0.66597	0.105361	0.45532	-0.00079884	0.00115656
k__Bacteria;p__Firmicutes;c__Clostridia;o__Clostridia_UCG-014;	0.000915178	0.000588825	0.00155312	0.000499844	0.071351	0.0827507	-2.02316	-0.00134304	6.71537e-05
k__Bacteria;p__Firmicutes;c__Desulfotomaculia;o__Desulfotomaculales;	0.000157995	0.000129186	0.000545529	0.000833946	0.309519	0.0827507	-1.12486	-0.00126109	0.000486023
k__Bacteria;p__unidentified_Bacteria;c__Clostridia;o__Lachnospirales;	0.000709486	0.000596302	0.00111193	0.000369759	0.196128	0.0827507	-1.40495	-0.00105819	0.000253313
k__Bacteria;p__Desulfobacterota;c__Desulfovibrionia;o__Desulfovibrionales;	0.00066179	0.000591382	0.000429269	0.000311241	0.420201	0.0852453	0.852268	-0.000402853	0.000867894
k__Bacteria;p__unidentified_Bacteria;c__unidentified_Bacteria;o__unidentified_Bacteria;	0.000524662	0.000641581	0.000420326	0.000625327	0.781268	0.111763	0.285263	-0.000710689	0.000919362
k__Bacteria;p__Chloroflexi;c__Chloroflexia;o__Thermomicrobiales;	9.83741e-05	0.000240966	0	0	0.363217	0.0827507	1	-0.000154505	0.000351253
k__Bacteria;p__Deinococcota;c__Deinococci;o__Thermales;	0.000140109	0.000195743	3.57724e-05	3.39367e-05	0.251611	0.0827507	1.28645	-0.000100645	0.000309317
k__Bacteria;p__Firmicutes;c__Clostridia;o__Eubacteriales;	0.000208672	0.000161835	0.000101355	8.05211e-05	0.187299	0.0827507	1.45426	-6.55881e-05	0.000280223
k__Bacteria;p__Firmicutes;c__Clostridia;o__Christensenellales;	0.000196748	0.000138546	0.000223578	0.000107763	0.716378	0.108214	-0.374415	-0.000187811	0.000134152
k__Bacteria;p__Cyanobacteria;c__Cyanobacteriia;o__Cyanobacteriales;	8.04879e-05	0.000171465	0	0	0.302226	0.0827507	1.14982	-9.94538e-05	0.00026043
k__Bacteria;p__Firmicutes;c__Bacilli;o__RF39;	0.00020271	0.000135117	0.000166938	0.000112934	0.629866	0.102465	0.497587	-0.000125099	0.000196644
k__Bacteria;p__Cyanobacteria;c__Cyanobacteriia;o__unidentified_Cyanobacteriia;	7.45259e-05	0.000165645	2.98103e-06	7.30201e-06	0.338727	0.0827507	1.05695	-0.000102255	0.000245345
k__Bacteria;p__unidentified_Bacteria;c__Bacilli;o__Erysipelotrichales;	0.000107317	7.24336e-05	0.00011626	0.0001361	0.890696	0.119218	-0.142086	-0.000155349	0.000137462
k__Bacteria;p__Proteobacteria;c__Gammaproteobacteria;o__Aeromonadales;	0.000107317	0.000154692	8.3469e-05	0.000121134	0.772652	0.111763	0.297318	-0.000156277	0.000203973
k__Bacteria;p__Proteobacteria;c__Alphaproteobacteria;o__Rhizobiales;	0.000205691	0.000145198	5.96207e-05	3.51712e-05	0.0567455	0.0827507	2.39495	-5.90089e-06	0.000298042
k__Bacteria;p__Cyanobacteria;c__Vampirivibrionia;o__Gastranaerophilales;	8.645e-05	5.35592e-05	9.53931e-05	0.000114061	0.866839	0.117512	-0.173844	-0.000130232	0.000112345
k__Bacteria;p__Firmicutes;c__Bacilli;o__Acholeplasmatales;	1.78862e-05	1.95934e-05	9.83741e-05	0.000102904	0.11463	0.0827507	-1.88209	-0.000188224	2.72478e-05
k__Bacteria;p__Firmicutes;c__Clostridia;o__Peptococcales;	7.15448e-05	8.38938e-05	0.00011626	7.73462e-05	0.359892	0.0827507	-0.959883	-0.000148604	5.91734e-05
k__Bacteria;p__unidentified_Bacteria;c__Alphaproteobacteria;o__Rhodospirillales;	5.36586e-05	8.38938e-05	0.000110298	8.64603e-05	0.27629	0.0827507	-1.15162	-0.000166239	5.29594e-05
k__Bacteria;p__Proteobacteria;c__Alphaproteobacteria;o__Sphingomonadales;	0.000101355	9.02619e-05	5.06776e-05	3.28185e-05	0.241573	0.0827507	1.29249	-4.41702e-05	0.000145525
k__Bacteria;p__Chloroflexi;c__Chloroflexia;o__Chloroflexales;	4.76966e-05	7.81008e-05	5.96207e-06	1.4604e-05	0.251093	0.0827507	1.28663	-4.00369e-05	0.000123506
k__Bacteria;p__Firmicutes;c__unidentified_Firmicutes;o__DTU014;	5.06776e-05	6.13543e-05	8.9431e-05	6.59611e-05	0.31692	0.0827507	-1.05375	-0.000120755	4.32485e-05
k__Bacteria;p__Actinobacteriota;c__Actinobacteria;o__Pseudonocardiales;	2.98103e-05	7.30201e-05	2.98103e-06	7.30201e-06	0.410774	0.0852453	0.895533	-4.97309e-05	0.00010339
k__Bacteria;p__Fusobacteriota;c__Fusobacteriia;o__Fusobacteriales;	5.66397e-05	8.79279e-05	1.49052e-05	2.86552e-05	0.310988	0.0827507	1.10542	-5.0462e-05	0.000133931
k__Bacteria;p__unidentified_Bacteria;c__Clostridia;o__Christensenellales;	3.27914e-05	5.11141e-05	5.96207e-05	5.01665e-05	0.380433	0.0827507	-0.917603	-9.19798e-05	3.83211e-05
k__Bacteria;p__unidentified_Bacteria;c__unidentified_Bacteria;o__Gemmatimonadales;	2.38483e-05	5.84161e-05	1.19241e-05	2.92081e-05	0.667599	0.105361	0.447214	-5.05159e-05	7.43642e-05
k__Bacteria;p__unidentified_Bacteria;c__Bacteroidia;o__Sphingobacteriales;	0	0	2.38483e-05	5.01665e-05	0.296777	0.0827507	-1.16445	-7.64948e-05	2.87982e-05
k__Bacteria;p__Actinobacteriota;c__Thermoleophilia;o__Gaiellales;	2.08672e-05	3.65101e-05	1.19241e-05	2.16613e-05	0.619578	0.102366	0.516016	-3.09098e-05	4.8796e-05
k__Bacteria;p__Bacteroidota;c__Bacteroidia;o__Chitinophagales;	1.19241e-05	1.4604e-05	1.49052e-05	3.65101e-05	0.858294	0.117512	-0.185695	-4.14634e-05	3.55013e-05
k__Bacteria;p__Firmicutes;c__Clostridia;o__Monoglobales;	8.9431e-06	9.79668e-06	5.36586e-05	2.77092e-05	0.00912564	0.0827507	-3.72678	-7.3813e-05	-1.5618e-05
k__Bacteria;p__Firmicutes;c__Bacilli;o__Aneurinibacillales;	1.49052e-05	3.65101e-05	0	0	0.363217	0.0827507	1	-2.34098e-05	5.32201e-05
k__Bacteria;p__Proteobacteria;c__Alphaproteobacteria;o__Acetobacterales;	2.98103e-05	3.33023e-05	1.19241e-05	1.4604e-05	0.268214	0.0827507	1.20483	-1.73693e-05	5.31417e-05
k__Bacteria;p__unidentified_Bacteria;c__Gammaproteobacteria;o__Xanthomonadales;	1.49052e-05	2.37736e-05	2.68293e-05	3.53224e-05	0.510465	0.0914858	-0.685994	-5.14114e-05	2.75631e-05
k__Bacteria;p__Proteobacteria;c__Gammaproteobacteria;o__Xanthomonadales;	2.98103e-05	4.02605e-05	5.96207e-06	9.2364e-06	0.211098	0.0827507	1.41421	-1.82903e-05	6.59869e-05
k__Bacteria;p__Actinobacteriota;c__Actinobacteria;o__Kineosporiales;	1.78862e-05	2.99294e-05	0	0	0.203111	0.0827507	1.46385	-1.35227e-05	4.92951e-05
k__Bacteria;p__Proteobacteria;c__Gammaproteobacteria;o__Cellvibrionales;	1.19241e-05	2.92081e-05	0	0	0.363217	0.0827507	1	-1.87278e-05	4.25761e-05
k__Bacteria;p__Firmicutes;c__Bacilli;o__RsaHf231;	1.78862e-05	2.77092e-05	1.19241e-05	2.16613e-05	0.687246	0.105603	0.415227	-2.62853e-05	3.82094e-05
k__Bacteria;p__Spirochaetota;c__Spirochaetia;o__Spirochaetales;	8.9431e-06	2.1906e-05	0	0	0.363217	0.0827507	1	-1.40459e-05	3.19321e-05
k__Bacteria;p__Proteobacteria;c__Gammaproteobacteria;o__Oceanospirillales;	0	0	8.9431e-06	2.1906e-05	0.363217	0.0827507	-1	-3.19321e-05	1.40459e-05
k__Bacteria;p__Proteobacteria;c__Alphaproteobacteria;o__Caulobacterales;	2.08672e-05	1.75856e-05	1.49052e-05	2.09098e-05	0.604997	0.102366	0.534522	-1.899e-05	3.09141e-05
k__Bacteria;p__Actinobacteriota;c__Actinobacteria;o__Frankiales;	0	0	5.96207e-06	1.4604e-05	0.363217	0.0827507	-1	-2.12881e-05	9.36392e-06
k__Bacteria;p__Acidobacteriota;c__Blastocatellia;o__Pyrinomonadales;	0	0	2.98103e-06	7.30201e-06	0.363217	0.0827507	-1	-1.0644e-05	4.68196e-06
k__Archaea;p__Halobacterota;c__Methanomicrobia;o__Methanomicrobiales;	2.98103e-06	7.30201e-06	0	0	0.363217	0.0827507	1	-4.68196e-06	1.0644e-05
k__Bacteria;p__Proteobacteria;c__Alphaproteobacteria;o__Rhodobacterales;	2.98103e-06	7.30201e-06	0	0	0.363217	0.0827507	1	-4.68196e-06	1.0644e-05
Others	0.0616269	0.115968	0.0114621	0.00619225	0.338177	0.0827507	1.05808	-0.0715022	0.171832

## Sheet: families
Taxa	avg(SE)	sd(SE)	avg(AN)	sd(AN)	p.value	q.values	T_statistics	interval lower	interval upper
k__Bacteria;p__Firmicutes;c__Bacilli;o__Lactobacillales;f__Lactobacillaceae;	0.197067	0.260183	0.129129	0.170732	0.60632	0.271913	0.534749	-0.221337	0.357212
k__Bacteria;p__Cyanobacteria;c__Cyanobacteriia;o__Chloroplast;f__unidentified_Chloroplast;	0.0677768	0.0781598	0.141948	0.204622	0.436567	0.231714	-0.829437	-0.289494	0.141152
k__Bacteria;p__Firmicutes;c__Negativicutes;o__Veillonellales-Selenomonadales;f__Veillonellaceae;	0.0205006	0.0232695	0.127496	0.17146	0.188245	0.230537	-1.51466	-0.286658	0.0726677
k__Bacteria;p__Verrucomicrobiota;c__Verrucomicrobiae;o__Verrucomicrobiales;f__Akkermansiaceae;	0.11079	0.179216	0.00702034	0.0118979	0.215679	0.230537	1.41519	-0.0842258	0.291765
k__Bacteria;p__Bacteroidota;c__Bacteroidia;o__Bacteroidales;f__Bacteroidaceae;	0.0884861	0.127139	0.0844766	0.122139	0.956674	0.341969	0.0557068	-0.156395	0.164414
k__Bacteria;p__Firmicutes;c__Clostridia;o__Oscillospirales;f__Oscillospiraceae;	0.0705641	0.125531	0.0136472	0.00855012	0.317835	0.230537	1.10806	-0.0747606	0.188594
k__Bacteria;p__Proteobacteria;c__Gammaproteobacteria;o__Enterobacterales;f__Enterobacteriaceae;	0.0789974	0.0983292	0.0286239	0.0279043	0.274272	0.230537	1.20719	-0.0525897	0.153337
k__Bacteria;p__Proteobacteria;c__Gammaproteobacteria;o__Burkholderiales;f__Comamonadaceae;	0.0163569	0.0274028	0.0625361	0.0864881	0.258984	0.230537	-1.24679	-0.136832	0.0444733
k__Bacteria;p__Proteobacteria;c__Gammaproteobacteria;o__Burkholderiales;f__Sutterellaceae;	0.0311935	0.0586972	0.0287193	0.0370652	0.932466	0.335982	0.0873039	-0.0622908	0.0672393
k__Bacteria;p__Firmicutes;c__Clostridia;o__Lachnospirales;f__Lachnospiraceae;	0.0332057	0.0271875	0.0388429	0.0476906	0.80779	0.305735	-0.251533	-0.057386	0.0461117
k__Bacteria;p__Firmicutes;c__Clostridia;o__Clostridiales;f__Clostridiaceae;	0.0406762	0.0492494	0.0296643	0.0431118	0.689107	0.282388	0.412105	-0.0486682	0.0706921
k__Bacteria;p__Proteobacteria;c__Gammaproteobacteria;o__Pasteurellales;f__Pasteurellaceae;	0.0123415	0.0248868	0.0337125	0.0492339	0.372623	0.230537	-0.948914	-0.07405	0.031308
k__Bacteria;p__Bacteroidota;c__Bacteroidia;o__Bacteroidales;f__Muribaculaceae;	0.0138916	0.00857227	0.0390873	0.0324109	0.117851	0.230537	-1.84089	-0.0591237	0.00873229
k__Bacteria;p__Proteobacteria;c__Gammaproteobacteria;o__Pseudomonadales;f__Moraxellaceae;	0.0116827	0.0220437	0.0237648	0.0384532	0.52319	0.253378	-0.667706	-0.0538403	0.029676
k__Bacteria;p__Bacteroidota;c__Bacteroidia;o__Bacteroidales;f__Porphyromonadaceae;	0.00483822	0.00586234	0.0238751	0.0334425	0.224811	0.230537	-1.37341	-0.0540567	0.0159829
k__Bacteria;p__Proteobacteria;c__Gammaproteobacteria;o__Burkholderiales;f__Neisseriaceae;	0.0074973	0.0134889	0.0214545	0.0299426	0.332721	0.230537	-1.04103	-0.0457072	0.0177927
k__Bacteria;p__Firmicutes;c__Bacilli;o__Lactobacillales;f__Streptococcaceae;	0.0219076	0.0231323	0.0126336	0.0194227	0.469843	0.237769	0.752079	-0.0183134	0.0368614
k__Bacteria;p__Firmicutes;c__Bacilli;o__Staphylococcales;f__Staphylococcaceae;	0.00591139	0.00974684	0.0205602	0.0214342	0.171459	0.230537	-1.5239	-0.0373904	0.00809283
k__Bacteria;p__Firmicutes;c__Bacilli;o__Erysipelotrichales;f__Erysipelotrichaceae;	0.0100342	0.018207	0.00496342	0.00436161	0.533525	0.255635	0.663424	-0.0139855	0.024127
k__Bacteria;p__Campilobacterota;c__Campylobacteria;o__Campylobacterales;f__Campylobacteraceae;	0.0139035	0.0176391	0.00147263	0.00200736	0.145492	0.230537	1.71518	-0.00605905	0.0309209
k__Bacteria;p__Actinobacteriota;c__Actinobacteria;o__Micrococcales;f__Brevibacteriaceae;	0.000751221	0.000648754	0.00640028	0.0141625	0.373704	0.230537	-0.976018	-0.0205086	0.00921044
k__Bacteria;p__Proteobacteria;c__Alphaproteobacteria;o__Rickettsiales;f__Mitochondria;	0.00398862	0.00246806	0.00935151	0.0136147	0.383467	0.230537	-0.949393	-0.0196185	0.00889269
k__Bacteria;p__Actinobacteriota;c__Actinobacteria;o__Micrococcales;f__Micrococcaceae;	0.0011477	0.00107861	0.00636451	0.0131803	0.377725	0.230537	-0.966288	-0.0190399	0.0086063
k__Bacteria;p__unidentified_Bacteria;c__Saccharimonadia;o__Saccharimonadales;f__unidentified_Saccharimonadales;	0.0052973	0.011689	0.000429269	0.000338423	0.354576	0.230537	1.01969	-0.00739778	0.0171338
k__Bacteria;p__Firmicutes;c__Negativicutes;o__Acidaminococcales;f__Acidaminococcaceae;	0.00538673	0.0102667	0.000849595	0.000713725	0.329059	0.230537	1.07989	-0.00623205	0.0153063
k__Bacteria;p__Bacteroidota;c__Bacteroidia;o__Bacteroidales;f__Prevotellaceae;	0.00803687	0.00814425	0.00898186	0.0059658	0.823683	0.309152	-0.229284	-0.0102427	0.00835273
k__Bacteria;p__Firmicutes;c__Clostridia;o__Oscillospirales;f__Ruminococcaceae;	0.00494554	0.00339679	0.00926506	0.00749117	0.239383	0.230537	-1.28635	-0.0122662	0.00362713
k__Bacteria;p__Bacteroidota;c__Bacteroidia;o__Bacteroidales;f__Tannerellaceae;	0.00394689	0.00390537	0.00637941	0.00753542	0.503838	0.25214	-0.702041	-0.0105153	0.00565023
k__Bacteria;p__Firmicutes;c__Clostridia;o__Oscillospirales;f__Butyricicoccaceae;	0.0046057	0.00544025	0.00638538	0.00730423	0.643312	0.2786	-0.478645	-0.0101573	0.00659793
k__Bacteria;p__Firmicutes;c__Bacilli;o__Erysipelotrichales;f__Erysipelatoclostridiaceae;	0.000962874	0.000563732	0.00368158	0.0060183	0.319958	0.230537	-1.10171	-0.00902941	0.003592
k__Bacteria;p__Bacteroidota;c__Bacteroidia;o__Bacteroidales;f__Rikenellaceae;	0.00268591	0.00166806	0.00479052	0.00523	0.383892	0.230537	-0.939095	-0.00758689	0.00337767
k__Bacteria;p__Actinobacteriota;c__Actinobacteria;o__Micrococcales;f__Dermabacteraceae;	0.000295122	0.000251363	0.00250109	0.00558629	0.378105	0.230537	-0.9663	-0.00806724	0.00365531
k__Bacteria;p__Firmicutes;c__Bacilli;o__Lactobacillales;f__Enterococcaceae;	0.00296911	0.00361457	0.00354743	0.00305245	0.770915	0.298202	-0.299426	-0.00489823	0.00374159
k__Bacteria;p__Actinobacteriota;c__Actinobacteria;o__Bifidobacteriales;f__Bifidobacteriaceae;	0.00438808	0.00366706	0.00332982	0.00332222	0.611889	0.271913	0.523872	-0.00344868	0.00556522
k__Bacteria;p__Firmicutes;c__Clostridia;o__Peptostreptococcales-Tissierellales;f__Peptostreptococcaceae;	0.00279919	0.00335466	0.000858538	0.000655524	0.219087	0.230537	1.39072	-0.00157131	0.00545262
k__Bacteria;p__Bacteroidota;c__Bacteroidia;o__Sphingobacteriales;f__Sphingobacteriaceae;	0.000268293	0.000191307	0.00174092	0.00374296	0.379799	0.230537	-0.962472	-0.00539961	0.00245435
k__Bacteria;p__Proteobacteria;c__Gammaproteobacteria;o__Pseudomonadales;f__Pseudomonadaceae;	0.000611112	0.000577303	0.0027038	0.00357079	0.212844	0.230537	-1.41714	-0.00583266	0.00164729
k__Bacteria;p__Bacteroidota;c__Bacteroidia;o__Bacteroidales;f__Marinifilaceae;	0.000429269	0.000210724	0.00176775	0.00292933	0.314538	0.230537	-1.11635	-0.0044111	0.00173413
k__Bacteria;p__Actinobacteriota;c__Actinobacteria;o__Corynebacteriales;f__Corynebacteriaceae;	0.0011477	0.0015625	0.0027187	0.00278837	0.263622	0.230537	-1.20394	-0.00458956	0.00144755
k__Bacteria;p__Bacteroidota;c__Bacteroidia;o__Flavobacteriales;f__Weeksellaceae;	0.000393497	0.000605918	0.00135935	0.00248383	0.392952	0.231714	-0.925367	-0.00356556	0.00163385
k__Bacteria;p__Firmicutes;c__Clostridia;o__Peptostreptococcales-Tissierellales;f__unidentified_Peptostreptococcales-Tissierellales;	0.000572359	0.000608026	0.00117155	0.00222436	0.548972	0.258064	-0.636481	-0.00292795	0.00172957
k__Bacteria;p__Proteobacteria;c__Gammaproteobacteria;o__Burkholderiales;f__Alcaligenaceae;	0.000199729	0.000234962	0.00113876	0.00222991	0.351055	0.230537	-1.02581	-0.00327683	0.00139878
k__Bacteria;p__Actinobacteriota;c__Actinobacteria;o__Actinomycetales;f__Actinomycetaceae;	0.000199729	0.000162525	0.000998647	0.00224588	0.424161	0.231714	-0.869073	-0.00315464	0.00155681
k__Bacteria;p__unidentified_Bacteria;c__Clostridia;o__Oscillospirales;f__Oscillospiraceae;	0.00251301	0.00193799	0.00279621	0.00134028	0.77521	0.298202	-0.294399	-0.00246331	0.00189691
k__Bacteria;p__Bacteroidota;c__Bacteroidia;o__Flavobacteriales;f__Flavobacteriaceae;	0.000324933	0.000368719	0.000682657	0.00145671	0.582358	0.268781	-0.583132	-0.00188246	0.00116701
k__Bacteria;p__Campilobacterota;c__Campylobacteria;o__Campylobacterales;f__Helicobacteraceae;	0.000909216	0.00044384	0.00192575	0.00118156	0.0930974	0.230537	-1.97279	-0.00225924	0.00022617
k__Bacteria;p__Firmicutes;c__Bacilli;o__Lactobacillales;f__Aerococcaceae;	0.000924121	0.00122197	0.00127588	0.000907497	0.584833	0.268781	-0.56609	-0.00175215	0.00104862
k__Bacteria;p__Proteobacteria;c__Gammaproteobacteria;o__Cardiobacteriales;f__Cardiobacteriaceae;	0.000667752	0.00121556	0.000745259	0.0011592	0.912249	0.333603	-0.113029	-0.00160587	0.00145085
k__Bacteria;p__unidentified_Bacteria;c__Desulfovibrionia;o__Desulfovibrionales;f__Desulfovibrionaceae;	0.0006916	0.000325837	0.00129079	0.000923207	0.182722	0.230537	-1.49916	-0.00156861	0.000370238
k__Bacteria;p__Actinobacteriota;c__Actinobacteria;o__Propionibacteriales;f__Propionibacteriaceae;	0.000155014	0.000133209	0.00057534	0.00121828	0.438312	0.231714	-0.840105	-0.00169747	0.000856822
k__Bacteria;p__Deferribacteres;c__unidentified_Deferribacteres;o__Deferribacterales;f__Deferribacteraceae;	0.000357724	0.000434749	0.000882386	0.000983687	0.271654	0.230537	-1.19496	-0.00156651	0.000517188
k__Bacteria;p__Firmicutes;c__Bacilli;o__Bacillales;f__Bacillaceae;	0.000494852	0.000368415	0.0008645	0.00104095	0.442443	0.231714	-0.819988	-0.00146278	0.000723483
k__Bacteria;p__Firmicutes;c__Clostridia;o__unidentified_Clostridia;f__Ruminococcaceae;	0.00135935	0.000776846	0.000658809	0.000363652	0.0850259	0.230537	2.00055	-0.000125341	0.00152643
k__Bacteria;p__Actinobacteriota;c__Coriobacteriia;o__Coriobacteriales;f__Eggerthellaceae;	0.000795936	0.000464869	0.00160678	0.000727106	0.0485093	0.230537	-2.30142	-0.00161502	-6.66515e-06
k__Bacteria;p__unidentified_Bacteria;c__Clostridia;o__Peptococcales;f__Peptococcaceae;	0.000578321	0.00093411	0.000399459	0.00023091	0.66597	0.281012	0.45532	-0.00079884	0.00115656
k__Bacteria;p__Firmicutes;c__Bacilli;o__Lactobacillales;f__Carnobacteriaceae;	0.000119241	0.000130295	0.000500814	0.000960208	0.377579	0.230537	-0.964551	-0.00138772	0.000624574
k__Bacteria;p__Firmicutes;c__Desulfotomaculia;o__Desulfotomaculales;f__unidentified_Desulfotomaculales;	0.000157995	0.000129186	0.000545529	0.000833946	0.309519	0.230537	-1.12486	-0.00126109	0.000486023
k__Bacteria;p__Actinobacteriota;c__Actinobacteria;o__Corynebacteriales;f__Dietziaceae;	9.24121e-05	9.49262e-05	0.000387535	0.000819076	0.419766	0.231714	-0.876711	-0.00115368	0.000563435
k__Bacteria;p__unidentified_Bacteria;c__Clostridia;o__Lachnospirales;f__Lachnospiraceae;	0.000709486	0.000596302	0.00111193	0.000369759	0.196128	0.230537	-1.40495	-0.00105819	0.000253313
k__Bacteria;p__Desulfobacterota;c__Desulfovibrionia;o__Desulfovibrionales;f__Desulfovibrionaceae;	0.00066179	0.000591382	0.000429269	0.000311241	0.420201	0.231714	0.852268	-0.000402853	0.000867894
k__Bacteria;p__Proteobacteria;c__Gammaproteobacteria;o__Burkholderiales;f__Burkholderiaceae;	0.000342819	0.000657903	0.000113279	0.000122186	0.436735	0.231714	0.840249	-0.000459294	0.000918373
k__Bacteria;p__unidentified_Bacteria;c__unidentified_Bacteria;o__unidentified_Bacteria;f__unidentified_Bacteria;	0.000524662	0.000641581	0.000420326	0.000625327	0.781268	0.298202	0.285263	-0.000710689	0.000919362
k__Bacteria;p__Firmicutes;c__Bacilli;o__Bacillales;f__Marinococcaceae;	0.000336857	0.000642652	6.55828e-05	8.05211e-05	0.35061	0.230537	1.02595	-0.000402246	0.000944794
k__Bacteria;p__Proteobacteria;c__Gammaproteobacteria;o__Enterobacterales;f__Morganellaceae;	0.000277236	0.000161472	0.000572359	0.000626273	0.308851	0.230537	-1.11773	-0.000950666	0.000360421
k__Bacteria;p__Firmicutes;c__Clostridia;o__Peptostreptococcales-Tissierellales;f__Anaerovoracaceae;	0.000536586	0.000437536	0.000611112	0.000230841	0.722206	0.287856	-0.369014	-0.000544736	0.000395685
k__Bacteria;p__unidentified_Bacteria;c__Clostridia;o__Oscillospirales;f__Ruminococcaceae;	0.000435231	0.00038021	0.000533605	0.000279944	0.621834	0.271913	-0.510357	-0.000533048	0.0003363
k__Bacteria;p__Firmicutes;c__Bacilli;o__Bacillales;f__Planococcaceae;	0.000250407	0.00045839	0.000274255	0.000311993	0.918456	0.333603	-0.105351	-0.000537585	0.000489888
k__Bacteria;p__Actinobacteriota;c__Actinobacteria;o__Micrococcales;f__Dermacoccaceae;	3.27914e-05	5.81416e-05	0.000187805	0.000442589	0.432589	0.231714	-0.850609	-0.000618812	0.000308784
k__Bacteria;p__Actinobacteriota;c__Actinobacteria;o__Micrococcales;f__Microbacteriaceae;	0.000155014	0.000143833	0.000226559	0.00040324	0.695946	0.282388	-0.409339	-0.000495074	0.000351985
k__Bacteria;p__Firmicutes;c__Clostridia;o__Oscillospirales;f__UCG-010;	0.000223578	0.000147818	0.000581302	0.000276572	0.0244899	0.230537	-2.79418	-0.000655382	-6.00665e-05
k__Bacteria;p__Bacteroidota;c__Bacteroidia;o__Bacteroidales;f__Dysgonomonadaceae;	5.66397e-05	6.53928e-05	0.000175881	0.000355286	0.453304	0.232006	-0.808518	-0.000491239	0.000252757
k__Bacteria;p__Chloroflexi;c__Chloroflexia;o__Thermomicrobiales;f__JG30-KF-CM45;	9.83741e-05	0.000240966	0	0	0.363217	0.230537	1	-0.000154505	0.000351253
k__Bacteria;p__unidentified_Bacteria;c__Saccharimonadia;o__Saccharimonadales;f__Saccharimonadaceae;	0.0001729	0.000113499	0.000408402	0.000142829	0.0107521	0.230537	-3.16202	-0.000402604	-6.83991e-05
k__Bacteria;p__Bacteroidota;c__Bacteroidia;o__Bacteroidales;f__Rs-E47_termite_group;	0.000140109	0.000197046	0.000268293	0.000174883	0.26124	0.230537	-1.19178	-0.000368296	0.000111927
k__Bacteria;p__Deinococcota;c__Deinococci;o__Thermales;f__Thermaceae;	0.000140109	0.000195743	3.57724e-05	3.39367e-05	0.251611	0.230537	1.28645	-0.000100645	0.000309317
k__Bacteria;p__Firmicutes;c__Clostridia;o__Eubacteriales;f__Eubacteriaceae;	0.000208672	0.000161835	0.000101355	8.05211e-05	0.187299	0.230537	1.45426	-6.55881e-05	0.000280223
k__Bacteria;p__Bacteroidota;c__Bacteroidia;o__Bacteroidales;f__Paludibacteraceae;	8.04879e-05	0.000180199	8.9431e-06	2.1906e-05	0.377468	0.230537	0.965422	-0.000117321	0.000260411
k__Bacteria;p__Firmicutes;c__Clostridia;o__Christensenellales;f__Christensenellaceae;	0.000196748	0.000138546	0.000223578	0.000107763	0.716378	0.287856	-0.374415	-0.000187811	0.000134152
k__Bacteria;p__Cyanobacteria;c__Cyanobacteriia;o__unidentified_Cyanobacteriia;f__unidentified_Cyanobacteriia;	7.45259e-05	0.000165645	2.98103e-06	7.30201e-06	0.338727	0.230537	1.05695	-0.000102255	0.000245345
k__Bacteria;p__Proteobacteria;c__Gammaproteobacteria;o__Aeromonadales;f__Aeromonadaceae;	0.000107317	0.000154692	8.3469e-05	0.000121134	0.772652	0.298202	0.297318	-0.000156277	0.000203973
k__Bacteria;p__unidentified_Bacteria;c__Bacilli;o__Erysipelotrichales;f__Erysipelotrichaceae;	0.000107317	7.24336e-05	0.00011626	0.0001361	0.890696	0.328823	-0.142086	-0.000155349	0.000137462
k__Bacteria;p__Firmicutes;c__Clostridia;o__unidentified_Clostridia;f__Hungateiclostridiaceae;	6.26017e-05	6.95035e-05	8.9431e-05	0.000142642	0.690733	0.282388	-0.414171	-0.000178952	0.000125293
k__Bacteria;p__Firmicutes;c__Clostridia;o__Oscillospirales;f__[Eubacterium]_coprostanoligenes_group;	0.000155014	6.66046e-05	0.000262331	0.000123747	0.0999009	0.230537	-1.87054	-0.000240607	2.59726e-05
k__Bacteria;p__Cyanobacteria;c__Cyanobacteriia;o__Cyanobacteriales;f__Chroococcidiopsaceae;	6.85638e-05	0.00014238	0	0	0.291235	0.230537	1.17956	-8.08548e-05	0.000217982
k__Bacteria;p__Proteobacteria;c__Alphaproteobacteria;o__Rhizobiales;f__Beijerinckiaceae;	0.000155014	0.000139314	3.87535e-05	4.29517e-05	0.0990598	0.230537	1.95342	-2.97157e-05	0.000262236
k__Bacteria;p__Firmicutes;c__Clostridia;o__Oscillospirales;f__unidentified_Oscillospirales;	6.55828e-05	0.000135117	5.96207e-06	1.4604e-05	0.3306	0.230537	1.07459	-8.20279e-05	0.000201269
k__Bacteria;p__Campilobacterota;c__Campylobacteria;o__Campylobacterales;f__Arcobacteraceae;	3.57724e-05	6.49838e-05	5.36586e-05	0.000122882	0.761112	0.298202	-0.315179	-0.000149979	0.000114207
k__Bacteria;p__Proteobacteria;c__Gammaproteobacteria;o__Burkholderiales;f__Aquaspirillaceae;	4.76966e-05	0.000116832	0	0	0.363217	0.230537	1	-7.49113e-05	0.000170304
k__Bacteria;p__Firmicutes;c__Bacilli;o__Acholeplasmatales;f__Acholeplasmataceae;	1.78862e-05	1.95934e-05	9.83741e-05	0.000102904	0.11463	0.230537	-1.88209	-0.000188224	2.72478e-05
k__Bacteria;p__Firmicutes;c__Clostridia;o__Peptococcales;f__Peptococcaceae;	7.15448e-05	8.38938e-05	0.00011626	7.73462e-05	0.359892	0.230537	-0.959883	-0.000148604	5.91734e-05
k__Bacteria;p__Proteobacteria;c__Alphaproteobacteria;o__Sphingomonadales;f__Sphingomonadaceae;	0.000101355	9.02619e-05	5.06776e-05	3.28185e-05	0.241573	0.230537	1.29249	-4.41702e-05	0.000145525
k__Bacteria;p__Chloroflexi;c__Chloroflexia;o__Chloroflexales;f__Chloroflexaceae;	4.76966e-05	7.81008e-05	5.96207e-06	1.4604e-05	0.251093	0.230537	1.28663	-4.00369e-05	0.000123506
k__Bacteria;p__Fusobacteriota;c__Fusobacteriia;o__Fusobacteriales;f__Fusobacteriaceae;	5.66397e-05	8.79279e-05	1.49052e-05	2.86552e-05	0.310988	0.230537	1.10542	-5.0462e-05	0.000133931
k__Bacteria;p__Firmicutes;c__Bacilli;o__Lactobacillales;f__Vagococcaceae;	6.55828e-05	6.16145e-05	5.06776e-05	5.47408e-05	0.667337	0.281012	0.442981	-6.02071e-05	9.00174e-05
k__Bacteria;p__Actinobacteriota;c__Actinobacteria;o__Pseudonocardiales;f__Pseudonocardiaceae;	2.98103e-05	7.30201e-05	2.98103e-06	7.30201e-06	0.410774	0.231714	0.895533	-4.97309e-05	0.00010339
k__Bacteria;p__unidentified_Bacteria;c__Clostridia;o__Christensenellales;f__Christensenellaceae;	3.27914e-05	5.11141e-05	5.96207e-05	5.01665e-05	0.380433	0.230537	-0.917603	-9.19798e-05	3.83211e-05
k__Bacteria;p__unidentified_Bacteria;c__unidentified_Bacteria;o__Gemmatimonadales;f__Gemmatimonadaceae;	2.38483e-05	5.84161e-05	1.19241e-05	2.92081e-05	0.667599	0.281012	0.447214	-5.05159e-05	7.43642e-05
k__Bacteria;p__unidentified_Bacteria;c__Bacteroidia;o__Sphingobacteriales;f__Sphingobacteriaceae;	0	0	2.38483e-05	5.01665e-05	0.296777	0.230537	-1.16445	-7.64948e-05	2.87982e-05
k__Bacteria;p__Firmicutes;c__Bacilli;o__Lactobacillales;f__Leuconostocaceae;	1.19241e-05	9.2364e-06	4.17345e-05	5.14261e-05	0.21772	0.230537	-1.39754	-8.36586e-05	2.40379e-05
k__Bacteria;p__Proteobacteria;c__Alphaproteobacteria;o__Rhizobiales;f__Rhizobiaceae;	3.27914e-05	4.98466e-05	1.49052e-05	2.37736e-05	0.45306	0.232006	0.793329	-3.51814e-05	7.09539e-05
k__Bacteria;p__Firmicutes;c__Bacilli;o__Staphylococcales;f__Gemellaceae;	2.98103e-05	2.92081e-05	5.06776e-05	4.44164e-05	0.362415	0.230537	-0.961524	-7.0272e-05	2.85375e-05
k__Bacteria;p__Proteobacteria;c__Gammaproteobacteria;o__Xanthomonadales;f__Xanthomonadaceae;	2.98103e-05	4.02605e-05	5.96207e-06	9.2364e-06	0.211098	0.230537	1.41421	-1.82903e-05	6.59869e-05
k__Bacteria;p__unidentified_Bacteria;c__Gammaproteobacteria;o__Xanthomonadales;f__Xanthomonadaceae;	1.49052e-05	2.37736e-05	2.68293e-05	3.53224e-05	0.510465	0.252649	-0.685994	-5.14114e-05	2.75631e-05
k__Bacteria;p__Proteobacteria;c__Alphaproteobacteria;o__Acetobacterales;f__Acetobacteraceae;	2.98103e-05	3.33023e-05	1.19241e-05	1.4604e-05	0.268214	0.230537	1.20483	-1.73693e-05	5.31417e-05
k__Bacteria;p__Bacteroidota;c__Bacteroidia;o__Chitinophagales;f__Chitinophagaceae;	1.19241e-05	1.4604e-05	1.49052e-05	3.65101e-05	0.858294	0.31948	-0.185695	-4.14634e-05	3.55013e-05
k__Bacteria;p__Actinobacteriota;c__Thermoleophilia;o__Gaiellales;f__Gaiellaceae;	2.08672e-05	3.65101e-05	1.19241e-05	2.16613e-05	0.619578	0.271913	0.516016	-3.09098e-05	4.8796e-05
k__Bacteria;p__Firmicutes;c__Clostridia;o__Monoglobales;f__Monoglobaceae;	8.9431e-06	9.79668e-06	5.36586e-05	2.77092e-05	0.00912564	0.230537	-3.72678	-7.3813e-05	-1.5618e-05
k__Bacteria;p__Firmicutes;c__Bacilli;o__Aneurinibacillales;f__Aneurinibacillaceae;	1.49052e-05	3.65101e-05	0	0	0.363217	0.230537	1	-2.34098e-05	5.32201e-05
k__Bacteria;p__Proteobacteria;c__Gammaproteobacteria;o__Cellvibrionales;f__Cellvibrionaceae;	1.19241e-05	2.92081e-05	0	0	0.363217	0.230537	1	-1.87278e-05	4.25761e-05
k__Bacteria;p__unidentified_Bacteria;c__Alphaproteobacteria;o__Rhodospirillales;f__unidentified_Rhodospirillales;	1.49052e-05	2.86552e-05	1.49052e-05	1.75856e-05	1	0.351871	1.23423e-15	-3.14545e-05	3.14545e-05
k__Bacteria;p__Actinobacteriota;c__Actinobacteria;o__Kineosporiales;f__Kineosporiaceae;	1.78862e-05	2.99294e-05	0	0	0.203111	0.230537	1.46385	-1.35227e-05	4.92951e-05
k__Bacteria;p__Proteobacteria;c__Gammaproteobacteria;o__Burkholderiales;f__Oxalobacteraceae;	5.96207e-06	1.4604e-05	1.49052e-05	2.86552e-05	0.51645	0.252833	-0.681115	-3.96277e-05	2.17415e-05
k__Bacteria;p__Cyanobacteria;c__Cyanobacteriia;o__Cyanobacteriales;f__Phormidiaceae;	1.19241e-05	2.92081e-05	0	0	0.363217	0.230537	1	-1.87278e-05	4.25761e-05
k__Bacteria;p__Spirochaetota;c__Spirochaetia;o__Spirochaetales;f__Spirochaetaceae;	8.9431e-06	2.1906e-05	0	0	0.363217	0.230537	1	-1.40459e-05	3.19321e-05
k__Bacteria;p__Proteobacteria;c__Alphaproteobacteria;o__Rhizobiales;f__unidentified_Rhizobiales;	8.9431e-06	2.1906e-05	0	0	0.363217	0.230537	1	-1.40459e-05	3.19321e-05
k__Bacteria;p__Proteobacteria;c__Gammaproteobacteria;o__Oceanospirillales;f__Halomonadaceae;	0	0	8.9431e-06	2.1906e-05	0.363217	0.230537	-1	-3.19321e-05	1.40459e-05
k__Bacteria;p__Actinobacteriota;c__Actinobacteria;o__Corynebacteriales;f__Mycobacteriaceae;	8.9431e-06	2.1906e-05	2.98103e-06	7.30201e-06	0.550055	0.258064	0.632456	-1.70155e-05	2.89396e-05
k__Bacteria;p__Proteobacteria;c__Alphaproteobacteria;o__Caulobacterales;f__Caulobacteraceae;	2.08672e-05	1.75856e-05	1.49052e-05	2.09098e-05	0.604997	0.271913	0.534522	-1.899e-05	3.09141e-05
k__Bacteria;p__Actinobacteriota;c__Coriobacteriia;o__Coriobacteriales;f__Coriobacteriaceae;	5.96207e-06	1.4604e-05	5.96207e-06	1.4604e-05	1	0.351871	0	-1.87869e-05	1.87869e-05
k__Bacteria;p__Actinobacteriota;c__Actinobacteria;o__Propionibacteriales;f__Nocardioidaceae;	2.98103e-06	7.30201e-06	8.9431e-06	1.49647e-05	0.408564	0.231714	-0.877058	-2.19233e-05	9.99912e-06
k__Bacteria;p__Actinobacteriota;c__Actinobacteria;o__Frankiales;f__Geodermatophilaceae;	0	0	5.96207e-06	1.4604e-05	0.363217	0.230537	-1	-2.12881e-05	9.36392e-06
k__Bacteria;p__Proteobacteria;c__Gammaproteobacteria;o__Enterobacterales;f__Yersiniaceae;	5.96207e-06	1.4604e-05	0	0	0.363217	0.230537	1	-9.36392e-06	2.12881e-05
k__Bacteria;p__Proteobacteria;c__Alphaproteobacteria;o__Rhizobiales;f__Xanthobacteraceae;	8.9431e-06	1.49647e-05	5.96207e-06	9.2364e-06	0.688469	0.282388	0.415227	-1.3462e-05	1.94241e-05
k__Bacteria;p__Acidobacteriota;c__Blastocatellia;o__Pyrinomonadales;f__Pyrinomonadaceae;	0	0	2.98103e-06	7.30201e-06	0.363217	0.230537	-1	-1.0644e-05	4.68196e-06
k__Bacteria;p__Proteobacteria;c__Alphaproteobacteria;o__Rhodobacterales;f__Rhodobacteraceae;	2.98103e-06	7.30201e-06	0	0	0.363217	0.230537	1	-4.68196e-06	1.0644e-05
k__Archaea;p__Halobacterota;c__Methanomicrobia;o__Methanomicrobiales;f__Methanocorpusculaceae;	2.98103e-06	7.30201e-06	0	0	0.363217	0.230537	1	-4.68196e-06	1.0644e-05
k__Bacteria;p__Bacteroidota;c__Bacteroidia;o__Bacteroidales;f__Barnesiellaceae;	0	0	2.98103e-06	7.30201e-06	0.363217	0.230537	-1	-1.0644e-05	4.68196e-06
Others	0.0689543	0.122596	0.0167594	0.00829655	0.345382	0.230537	1.04048	-0.0764052	0.180795

## Sheet: genuses
Taxa	avg(SE)	sd(SE)	avg(AN)	sd(AN)	p.value	q.values	T_statistics	interval lower	interval upper
k__Bacteria;p__Firmicutes;c__Bacilli;o__Lactobacillales;f__Lactobacillaceae;g__Lactobacillus;	0.197067	0.260183	0.129129	0.170732	0.60632	0.475838	0.534749	-0.221337	0.357212
k__Bacteria;p__Cyanobacteria;c__Cyanobacteriia;o__Chloroplast;f__unidentified_Chloroplast;g__unidentified_Chloroplast;	0.0677768	0.0781598	0.141948	0.204622	0.436567	0.420584	-0.829437	-0.289494	0.141152
k__Bacteria;p__Verrucomicrobiota;c__Verrucomicrobiae;o__Verrucomicrobiales;f__Akkermansiaceae;g__Akkermansia;	0.11079	0.179216	0.00702034	0.0118979	0.215679	0.420015	1.41519	-0.0842258	0.291765
k__Bacteria;p__Firmicutes;c__Negativicutes;o__Veillonellales-Selenomonadales;f__Veillonellaceae;g__Megasphaera;	4.76966e-05	5.84161e-05	0.0708294	0.169427	0.353089	0.420015	-1.02332	-0.248585	0.107021
k__Bacteria;p__Bacteroidota;c__Bacteroidia;o__Bacteroidales;f__Bacteroidaceae;g__Bacteroides;	0.0884861	0.127139	0.0844766	0.122139	0.956674	0.607773	0.0557068	-0.156395	0.164414
k__Bacteria;p__Proteobacteria;c__Gammaproteobacteria;o__Enterobacterales;f__Enterobacteriaceae;g__Escherichia-Shigella;	0.0649567	0.0929214	0.021842	0.0256443	0.316962	0.420015	1.09558	-0.0541718	0.140401
k__Bacteria;p__Proteobacteria;c__Gammaproteobacteria;o__Burkholderiales;f__Comamonadaceae;g__Comamonas;	0.0163569	0.0274028	0.0625123	0.0864971	0.259247	0.420015	-1.24603	-0.136817	0.0445065
k__Bacteria;p__Firmicutes;c__Negativicutes;o__Veillonellales-Selenomonadales;f__Veillonellaceae;g__Veillonella;	0.0204201	0.0232884	0.0554621	0.0793865	0.340439	0.420015	-1.03751	-0.118188	0.0481041
k__Bacteria;p__Firmicutes;c__Clostridia;o__Oscillospirales;f__Oscillospiraceae;g__NK4A214_group;	0.0379217	0.0722204	0.00646288	0.00496974	0.335368	0.420015	1.06447	-0.0442972	0.107215
k__Bacteria;p__Proteobacteria;c__Gammaproteobacteria;o__Burkholderiales;f__Sutterellaceae;g__Parasutterella;	0.0311608	0.0587177	0.0287193	0.0370652	0.933375	0.599044	0.0861254	-0.0623419	0.0672248
k__Bacteria;p__Firmicutes;c__Clostridia;o__Clostridiales;f__Clostridiaceae;g__Clostridium_sensu_stricto_1;	0.0387058	0.0483311	0.0236336	0.0373753	0.559957	0.47119	0.604271	-0.0409839	0.0711282
k__Bacteria;p__Firmicutes;c__Clostridia;o__Lachnospirales;f__Lachnospiraceae;g__[Ruminococcus]_gnavus_group;	0.00840056	0.0129561	0.0173854	0.0354959	0.580478	0.472942	-0.582437	-0.0462879	0.0283182
k__Bacteria;p__Proteobacteria;c__Gammaproteobacteria;o__Pseudomonadales;f__Moraxellaceae;g__Moraxella;	0.00505285	0.00851947	0.0161185	0.0307786	0.429874	0.420015	-0.848733	-0.0432905	0.0211593
k__Bacteria;p__Bacteroidota;c__Bacteroidia;o__Bacteroidales;f__Porphyromonadaceae;g__Porphyromonas;	0.00483822	0.00586234	0.0238751	0.0334425	0.224811	0.420015	-1.37341	-0.0540567	0.0159829
k__Bacteria;p__Proteobacteria;c__Gammaproteobacteria;o__Pasteurellales;f__Pasteurellaceae;g__Bibersteinia;	0.00798023	0.0162259	0.0206139	0.0299347	0.390971	0.420015	-0.908852	-0.0449037	0.0196365
k__Bacteria;p__Proteobacteria;c__Gammaproteobacteria;o__Enterobacterales;f__Enterobacteriaceae;g__Klebsiella;	0.0140377	0.024241	0.00677291	0.00695362	0.507675	0.453221	0.70563	-0.0181203	0.0326499
k__Bacteria;p__Firmicutes;c__Bacilli;o__Lactobacillales;f__Streptococcaceae;g__Streptococcus;	0.0209	0.022869	0.0109792	0.018052	0.424737	0.420015	0.834078	-0.0167766	0.0366183
k__Bacteria;p__Firmicutes;c__Bacilli;o__Erysipelotrichales;f__Erysipelotrichaceae;g__Faecalicoccus;	0.00827535	0.0186148	0.000873443	0.00103662	0.375206	0.420015	0.972499	-0.0121271	0.026931
k__Bacteria;p__Firmicutes;c__Bacilli;o__Staphylococcales;f__Staphylococcaceae;g__Staphylococcus;	0.00447751	0.00842233	0.0120642	0.0141099	0.290228	0.420015	-1.13091	-0.0230035	0.00783
k__Bacteria;p__Campilobacterota;c__Campylobacteria;o__Campylobacterales;f__Campylobacteraceae;g__Campylobacter;	0.0139035	0.0176391	0.00147263	0.00200736	0.145492	0.420015	1.71518	-0.00605905	0.0309209
k__Bacteria;p__Actinobacteriota;c__Actinobacteria;o__Micrococcales;f__Brevibacteriaceae;g__Brevibacterium;	0.000751221	0.000648754	0.00640028	0.0141625	0.373704	0.420015	-0.976018	-0.0205086	0.00921044
k__Bacteria;p__Proteobacteria;c__Alphaproteobacteria;o__Rickettsiales;f__Mitochondria;g__unidentified_Mitochondria;	0.00387535	0.0025721	0.00935151	0.0136147	0.374638	0.420015	-0.968122	-0.0197303	0.008778
k__Bacteria;p__Proteobacteria;c__Gammaproteobacteria;o__Pasteurellales;f__Pasteurellaceae;g__Mannheimia;	0.00300488	0.00607162	0.00782522	0.0128299	0.432458	0.420015	-0.83185	-0.0184712	0.00883052
k__Bacteria;p__unidentified_Bacteria;c__Saccharimonadia;o__Saccharimonadales;f__unidentified_Saccharimonadales;g__unidentified_Saccharimonadales;	0.0052973	0.011689	0.000429269	0.000338423	0.354576	0.420015	1.01969	-0.00739778	0.0171338
k__Bacteria;p__Actinobacteriota;c__Actinobacteria;o__Micrococcales;f__Micrococcaceae;g__Pseudoglutamicibacter;	0.000697562	0.000733814	0.00524662	0.0112616	0.368444	0.420015	-0.987363	-0.0163625	0.0072644
k__Bacteria;p__Firmicutes;c__Bacilli;o__Staphylococcales;f__Staphylococcaceae;g__Aliicoccus;	0.000530624	0.000474665	0.00494554	0.0110784	0.374067	0.420015	-0.975261	-0.0160389	0.00720908
k__Bacteria;p__Firmicutes;c__Negativicutes;o__Acidaminococcales;f__Acidaminococcaceae;g__Phascolarctobacterium;	0.00536288	0.0102794	0.000843633	0.000708657	0.331321	0.420015	1.07434	-0.00626342	0.0153019
k__Bacteria;p__Bacteroidota;c__Bacteroidia;o__Bacteroidales;f__Prevotellaceae;g__Prevotella;	0.00429269	0.00942625	9.53931e-05	6.05671e-05	0.325159	0.420015	1.09068	-0.00569491	0.0140895
k__Bacteria;p__Bacteroidota;c__Bacteroidia;o__Bacteroidales;f__Tannerellaceae;g__Parabacteroides;	0.00394689	0.00390537	0.00637941	0.00753542	0.503838	0.453221	-0.702041	-0.0105153	0.00565023
k__Bacteria;p__Firmicutes;c__Clostridia;o__Oscillospirales;f__Butyricicoccaceae;g__Butyricicoccus;	0.00375908	0.00503747	0.00571464	0.00737569	0.604995	0.475838	-0.5363	-0.0102284	0.00631727
k__Bacteria;p__Firmicutes;c__Clostridia;o__Lachnospirales;f__Lachnospiraceae;g__Lachnospiraceae_NK4A136_group;	0.00598592	0.00706805	0.00623334	0.00332412	0.94029	0.600935	-0.0775944	-0.00776421	0.00726936
k__Bacteria;p__Bacteroidota;c__Bacteroidia;o__Bacteroidales;f__Prevotellaceae;g__Alloprevotella;	0.00340732	0.00271794	0.00823362	0.0058093	0.1073	0.420015	-1.84324	-0.0110021	0.00134947
k__Bacteria;p__Firmicutes;c__Clostridia;o__Clostridiales;f__Clostridiaceae;g__Clostridium_sensu_stricto_2;	0.000798917	0.000502939	0.00478158	0.00664379	0.202384	0.420015	-1.46417	-0.0109511	0.00298576
k__Bacteria;p__Proteobacteria;c__Gammaproteobacteria;o__Burkholderiales;f__Neisseriaceae;g__Alysiella;	0.00180949	0.00334755	0.00400949	0.00608346	0.460655	0.433376	-0.776086	-0.00877021	0.0043702
k__Bacteria;p__Firmicutes;c__Bacilli;o__Erysipelotrichales;f__Erysipelatoclostridiaceae;g__Sharpea;	0.000396478	0.000391118	0.00273659	0.0060852	0.390026	0.420015	-0.940031	-0.00872358	0.00404335
k__Bacteria;p__Firmicutes;c__Clostridia;o__Lachnospirales;f__Lachnospiraceae;g__Tyzzerella;	0.00307047	0.00524859	0.000849595	0.000703794	0.349851	0.420015	1.02727	-0.00327898	0.00772072
k__Bacteria;p__Firmicutes;c__Clostridia;o__Oscillospirales;f__Ruminococcaceae;g__Fournierella;	0.00110894	0.000976135	0.0027664	0.00482402	0.444282	0.420584	-0.824887	-0.00670733	0.00339242
k__Bacteria;p__Actinobacteriota;c__Actinobacteria;o__Micrococcales;f__Dermabacteraceae;g__Helcobacillus;	0.000149052	0.000148646	0.00205393	0.00464761	0.36162	0.420015	-1.00344	-0.00678175	0.00297199
k__Bacteria;p__Firmicutes;c__Bacilli;o__Staphylococcales;f__Staphylococcaceae;g__Jeotgalicoccus;	0.000631979	0.000919126	0.00271274	0.00427243	0.291892	0.420015	-1.16627	-0.00655276	0.00239124
k__Bacteria;p__Bacteroidota;c__Bacteroidia;o__Bacteroidales;f__Rikenellaceae;g__Alistipes;	0.00157697	0.00139473	0.00313009	0.0040457	0.407315	0.420015	-0.888999	-0.00579928	0.00269304
k__Bacteria;p__Firmicutes;c__Clostridia;o__Lachnospirales;f__Lachnospiraceae;g__Lachnoclostridium;	0.00451925	0.00413265	0.00230434	0.0022497	0.283325	0.420015	1.15304	-0.00224245	0.00667227
k__Bacteria;p__Firmicutes;c__Clostridia;o__Oscillospirales;f__Ruminococcaceae;g__Ruminococcus;	0.000903254	0.000846057	0.00424201	0.00361962	0.0737739	0.420015	-2.20012	-0.00712721	0.000449689
k__Bacteria;p__Firmicutes;c__Clostridia;o__Lachnospirales;f__Lachnospiraceae;g__Blautia;	0.00270678	0.00259595	0.00354147	0.00358337	0.654868	0.493482	-0.462062	-0.00491332	0.00324394
k__Bacteria;p__Firmicutes;c__Bacilli;o__Lactobacillales;f__Enterococcaceae;g__Enterococcus;	0.00296911	0.00361457	0.00354743	0.00305245	0.770915	0.542071	-0.299426	-0.00489823	0.00374159
k__Bacteria;p__Actinobacteriota;c__Actinobacteria;o__Bifidobacteriales;f__Bifidobacteriaceae;g__Bifidobacterium;	0.00436722	0.00368217	0.00332683	0.00332403	0.618715	0.481255	0.513729	-0.00347831	0.00555908
k__Bacteria;p__Bacteroidota;c__Bacteroidia;o__Sphingobacteriales;f__Sphingobacteriaceae;g__Sphingobacterium;	0.000232521	0.000188613	0.00170813	0.00369709	0.373494	0.420015	-0.976391	-0.00535447	0.00240325
k__Bacteria;p__Proteobacteria;c__Gammaproteobacteria;o__Pseudomonadales;f__Pseudomonadaceae;g__Pseudomonas;	0.000611112	0.000577303	0.0027038	0.00357079	0.212844	0.420015	-1.41714	-0.00583266	0.00164729
k__Bacteria;p__Actinobacteriota;c__Actinobacteria;o__Corynebacteriales;f__Corynebacteriaceae;g__Corynebacterium;	0.0011477	0.0015625	0.0027187	0.00278837	0.263622	0.420015	-1.20394	-0.00458956	0.00144755
k__Bacteria;p__Firmicutes;c__Negativicutes;o__Veillonellales-Selenomonadales;f__Veillonellaceae;g__Allisonella;	1.19241e-05	2.92081e-05	0.00119539	0.00279873	0.347787	0.420015	-1.03573	-0.00412052	0.00175358
k__Bacteria;p__Bacteroidota;c__Bacteroidia;o__Bacteroidales;f__Marinifilaceae;g__Butyricimonas;	9.24121e-05	0.000201223	0.00112683	0.00265524	0.38456	0.420015	-0.951534	-0.0038194	0.00175056
k__Bacteria;p__Firmicutes;c__Bacilli;o__Erysipelotrichales;f__Erysipelotrichaceae;g__Dubosiella;	0.000181843	0.000129186	0.00212846	0.00216087	0.0784434	0.420015	-2.20268	-0.00421352	0.000320289
k__Bacteria;p__Firmicutes;c__Bacilli;o__Erysipelotrichales;f__Erysipelotrichaceae;g__Turicibacter;	0.00077805	0.00178507	0.00137128	0.00229233	0.628435	0.485644	-0.500141	-0.00325773	0.00207127
k__Bacteria;p__Firmicutes;c__Bacilli;o__Lactobacillales;f__Streptococcaceae;g__Lactococcus;	0.00100759	0.00084809	0.00165447	0.00239669	0.555218	0.469813	-0.623264	-0.00316371	0.00186994
k__Bacteria;p__Firmicutes;c__Clostridia;o__Peptostreptococcales-Tissierellales;f__Peptostreptococcaceae;g__Romboutsia;	0.00176775	0.00215662	0.000450136	0.000357262	0.196894	0.420015	1.47643	-0.000941043	0.00357628
k__Bacteria;p__Proteobacteria;c__Gammaproteobacteria;o__Burkholderiales;f__Alcaligenaceae;g__Oligella;	0.000184824	0.000238005	0.00106721	0.00217503	0.367591	0.420015	-0.987835	-0.00316251	0.00139774
k__Bacteria;p__Firmicutes;c__Clostridia;o__Oscillospirales;f__Oscillospiraceae;g__Intestinimonas;	0.00113577	0.0019072	0.000569378	0.000513109	0.509948	0.453221	0.702466	-0.00143019	0.00256298
k__Bacteria;p__Firmicutes;c__Clostridia;o__Peptostreptococcales-Tissierellales;f__unidentified_Peptostreptococcales-Tissierellales;g__Helcococcus;	0.000175881	0.000219474	0.0008645	0.00185688	0.407287	0.420015	-0.902106	-0.00263493	0.00125769
k__Bacteria;p__Actinobacteriota;c__Actinobacteria;o__Actinomycetales;f__Actinomycetaceae;g__Flaviflexus;	0.00014309	0.000127983	0.000813822	0.00181929	0.408578	0.420015	-0.900846	-0.00257905	0.00123759
k__Bacteria;p__Firmicutes;c__Clostridia;o__Oscillospirales;f__Ruminococcaceae;g__Faecalibacterium;	0.00104038	0.00162996	0.000250407	0.000218475	0.290565	0.420015	1.17664	-0.000918016	0.00249796
k__Bacteria;p__Bacteroidota;c__Bacteroidia;o__Flavobacteriales;f__Weeksellaceae;g__Bergeyella;	0.000348781	0.000539529	0.000962874	0.00169247	0.42956	0.420015	-0.846784	-0.00238819	0.00116001
k__Bacteria;p__Firmicutes;c__Clostridia;o__Oscillospirales;f__Oscillospiraceae;g__Colidextribacter;	0.00133848	0.00132568	0.00153225	0.000669209	0.758104	0.541231	-0.319614	-0.00161203	0.00122449
k__Bacteria;p__Bacteroidota;c__Bacteroidia;o__Flavobacteriales;f__Flavobacteriaceae;g__Flavobacterium;	9.83741e-05	4.76593e-05	0.000682657	0.00145671	0.371124	0.420015	-0.981961	-0.00211284	0.000944273
k__Bacteria;p__Firmicutes;c__Clostridia;o__Clostridiales;f__Clostridiaceae;g__Clostridium_sensu_stricto_13;	0.000879405	0.00138617	0.000542548	0.000324459	0.584943	0.472942	0.579591	-0.00111397	0.00178768
k__Bacteria;p__Firmicutes;c__Clostridia;o__Peptostreptococcales-Tissierellales;f__Peptostreptococcaceae;g__Terrisporobacter;	0.00103144	0.00129468	0.000408402	0.000305518	0.298274	0.420015	1.14725	-0.000732028	0.0019781
k__Bacteria;p__Campilobacterota;c__Campylobacteria;o__Campylobacterales;f__Helicobacteraceae;g__Helicobacter;	0.000909216	0.00044384	0.00192575	0.00118156	0.0930974	0.420015	-1.97279	-0.00225924	0.00022617
k__Bacteria;p__Firmicutes;c__Bacilli;o__Staphylococcales;f__Staphylococcaceae;g__Nosocomiicoccus;	9.83741e-05	8.88928e-05	0.000611112	0.00127077	0.369031	0.420015	-0.985924	-0.0018457	0.000820228
k__Bacteria;p__Proteobacteria;c__Gammaproteobacteria;o__Cardiobacteriales;f__Cardiobacteriaceae;g__Suttonella;	0.000667752	0.00121556	0.000745259	0.0011592	0.912249	0.59298	-0.113029	-0.00160587	0.00145085
k__Bacteria;p__Firmicutes;c__Bacilli;o__Lactobacillales;f__Aerococcaceae;g__Globicatella;	0.000712467	0.00119259	0.000789974	0.000941665	0.903178	0.589657	-0.124941	-0.00146988	0.00131487
k__Bacteria;p__Firmicutes;c__Bacilli;o__Erysipelotrichales;f__Erysipelatoclostridiaceae;g__Erysipelatoclostridium;	0.000438212	0.000373089	0.000772088	0.00114463	0.522063	0.457079	-0.679315	-0.00153408	0.000866323
k__Bacteria;p__Proteobacteria;c__Gammaproteobacteria;o__Burkholderiales;f__Neisseriaceae;g__Neisseria;	0.000217616	0.000201223	0.000855557	0.00126254	0.273593	0.420015	-1.22226	-0.00196035	0.000684469
k__Bacteria;p__Firmicutes;c__Clostridia;o__Lachnospirales;f__Lachnospiraceae;g__A2;	0.000924121	0.00126012	0.000593226	0.000411681	0.563162	0.471269	0.611411	-0.000990444	0.00165223
k__Bacteria;p__Deferribacteres;c__unidentified_Deferribacteres;o__Deferribacterales;f__Deferribacteraceae;g__Mucispirillum;	0.000357724	0.000434749	0.000882386	0.000983687	0.271654	0.420015	-1.19496	-0.00156651	0.000517188
k__Bacteria;p__Firmicutes;c__Clostridia;o__Lachnospirales;f__Lachnospiraceae;g__Hungatella;	0.000688619	0.00103559	0.000205691	0.000155415	0.307811	0.420015	1.12962	-0.000601944	0.0015678
k__Bacteria;p__Bacteroidota;c__Bacteroidia;o__Bacteroidales;f__Rikenellaceae;g__Rikenellaceae_RC9_gut_group;	0.000527643	0.000235324	0.0011	0.000747185	0.123852	0.420015	-1.78969	-0.00135546	0.000210747
k__Bacteria;p__Proteobacteria;c__Gammaproteobacteria;o__Pseudomonadales;f__Moraxellaceae;g__Psychrobacter;	0.000169919	0.000227021	0.000485909	0.00100095	0.481728	0.44491	-0.754125	-0.00136364	0.000731661
k__Bacteria;p__Actinobacteriota;c__Actinobacteria;o__Propionibacteriales;f__Propionibacteriaceae;g__Tessaracoccus;	0.000107317	0.000131436	0.000459079	0.000951147	0.409211	0.420015	-0.897366	-0.00134837	0.000644847
k__Bacteria;p__Firmicutes;c__Bacilli;o__Lactobacillales;f__Carnobacteriaceae;g__Alloiococcus;	9.24121e-05	0.000112792	0.000482928	0.000925116	0.350489	0.420015	-1.02639	-0.00136012	0.000579093
k__Bacteria;p__Actinobacteriota;c__Actinobacteria;o__Micrococcales;f__Dermabacteraceae;g__Brachybacterium;	0.000146071	0.000154036	0.000447155	0.000939528	0.471875	0.441191	-0.77463	-0.00128509	0.000682925
k__Bacteria;p__Firmicutes;c__Clostridia;o__Oscillospirales;f__Butyricicoccaceae;g__UCG-009;	0.000840652	0.000815344	0.000670733	0.000217816	0.640272	0.49085	0.493182	-0.000683617	0.00102345
k__Bacteria;p__Firmicutes;c__Bacilli;o__Bacillales;f__Bacillaceae;g__Anoxybacillus;	0.000193767	0.000189093	0.000599188	0.00090595	0.328568	0.420015	-1.07304	-0.00135373	0.000542891
k__Bacteria;p__Firmicutes;c__Desulfotomaculia;o__Desulfotomaculales;f__unidentified_Desulfotomaculales;g__Desulfotomaculum;	0.000157995	0.000129186	0.000545529	0.000833946	0.309519	0.420015	-1.12486	-0.00126109	0.000486023
k__Bacteria;p__Actinobacteriota;c__Coriobacteriia;o__Coriobacteriales;f__Eggerthellaceae;g__Enterorhabdus;	0.000473985	0.000310984	0.00130271	0.00067698	0.0294772	0.420015	-2.72481	-0.00154749	-0.000109967
k__Bacteria;p__Actinobacteriota;c__Actinobacteria;o__Corynebacteriales;f__Dietziaceae;g__Dietzia;	9.24121e-05	9.49262e-05	0.000387535	0.000819076	0.419766	0.420015	-0.876711	-0.00115368	0.000563435
k__Bacteria;p__Proteobacteria;c__Gammaproteobacteria;o__Pseudomonadales;f__Moraxellaceae;g__Acinetobacter;	0.000387535	0.000399414	0.000882386	0.000890846	0.254755	0.420015	-1.24157	-0.00143919	0.000449485
k__Bacteria;p__Actinobacteriota;c__Actinobacteria;o__Micrococcales;f__Micrococcaceae;g__Rothia;	0.000217616	0.000204378	0.000539567	0.000820696	0.389429	0.420015	-0.932435	-0.00118095	0.000537051
k__Bacteria;p__Firmicutes;c__Clostridia;o__Oscillospirales;f__Oscillospiraceae;g__Oscillibacter;	0.000959893	0.000558974	0.00114472	0.000411927	0.53036	0.461674	-0.652003	-0.000824025	0.000454377
k__Bacteria;p__Firmicutes;c__Clostridia;o__Oscillospirales;f__Ruminococcaceae;g__UBA1819;	0.000286179	0.00021612	0.000459079	0.000670451	0.569593	0.471441	-0.601225	-0.00087579	0.00052999
k__Bacteria;p__Proteobacteria;c__Gammaproteobacteria;o__Pasteurellales;f__Pasteurellaceae;g__Pasteurella;	0.00031599	0.000713359	0.000298103	0.00041743	0.959015	0.607773	0.0530082	-0.000759127	0.0007949
k__Bacteria;p__Proteobacteria;c__Gammaproteobacteria;o__Burkholderiales;f__Burkholderiaceae;g__Ralstonia;	0.000339838	0.000659611	0.000113279	0.000122186	0.443458	0.420584	0.827261	-0.000464068	0.000917185
k__Bacteria;p__unidentified_Bacteria;c__unidentified_Bacteria;o__unidentified_Bacteria;f__unidentified_Bacteria;g__unidentified_Bacteria;	0.000524662	0.000641581	0.000420326	0.000625327	0.781268	0.542509	0.285263	-0.000710689	0.000919362
k__Bacteria;p__Proteobacteria;c__Gammaproteobacteria;o__Enterobacterales;f__Morganellaceae;g__Proteus;	0.000277236	0.000161472	0.000572359	0.000626273	0.308851	0.420015	-1.11773	-0.000950666	0.000360421
k__Bacteria;p__Firmicutes;c__Clostridia;o__Lachnospirales;f__Lachnospiraceae;g__Roseburia;	0.000664771	0.000590127	0.000745259	0.000372903	0.784417	0.542509	-0.282426	-0.000731705	0.000570729
k__Bacteria;p__Desulfobacterota;c__Desulfovibrionia;o__Desulfovibrionales;f__Desulfovibrionaceae;g__Desulfovibrio;	0.000581302	0.000510024	0.000366667	0.000270727	0.390484	0.420015	0.910503	-0.000333847	0.000763116
k__Bacteria;p__Firmicutes;c__Clostridia;o__Peptostreptococcales-Tissierellales;f__unidentified_Peptostreptococcales-Tissierellales;g__Tissierella;	0.000351762	0.000521673	0.000134147	0.000152505	0.365526	0.420015	0.980754	-0.000328749	0.00076398
k__Bacteria;p__Firmicutes;c__Bacilli;o__Bacillales;f__Marinococcaceae;g__Natribacillus;	0.000286179	0.000518885	5.96207e-05	7.97225e-05	0.336777	0.420015	1.05711	-0.000316984	0.000770101
k__Bacteria;p__Firmicutes;c__Bacilli;o__Erysipelotrichales;f__Erysipelotrichaceae;g__[Clostridium]_innocuum_group;	0.000554472	0.000499407	0.000140109	0.000115593	0.0990462	0.420015	1.98002	-0.000108337	0.000937065
k__Bacteria;p__Firmicutes;c__Clostridia;o__Clostridiales;f__Clostridiaceae;g__Sarcina;	7.15448e-05	0.00016664	0.00022954	0.000510859	0.498254	0.453221	-0.720212	-0.000693662	0.000377672
k__Bacteria;p__Bacteroidota;c__Bacteroidia;o__Bacteroidales;f__Marinifilaceae;g__Odoribacter;	0.000336857	0.000257566	0.000640922	0.000359226	0.126026	0.420015	-1.685	-0.000711828	0.000103697
k__Bacteria;p__Firmicutes;c__Bacilli;o__Bacillales;f__Planococcaceae;g__Sporosarcina;	0.000193767	0.00045719	0.00022954	0.000342822	0.881417	0.580635	-0.153338	-0.000561163	0.000489618
k__Bacteria;p__Firmicutes;c__Clostridia;o__Oscillospirales;f__Ruminococcaceae;g__Negativibacillus;	0.000479947	0.000441527	0.000393497	0.000162361	0.667626	0.498139	0.450135	-0.000377647	0.000550547
k__Bacteria;p__Actinobacteriota;c__Actinobacteria;o__Micrococcales;f__Dermacoccaceae;g__Dermacoccus;	3.27914e-05	5.81416e-05	0.000187805	0.000442589	0.432589	0.420015	-0.850609	-0.000618812	0.000308784
k__Bacteria;p__Firmicutes;c__Bacilli;o__Staphylococcales;f__Staphylococcaceae;g__Salinicoccus;	0.000128184	0.000178295	0.000199729	0.000438765	0.722935	0.526442	-0.370029	-0.000534308	0.000391219
k__Bacteria;p__Firmicutes;c__Clostridia;o__Oscillospirales;f__Ruminococcaceae;g__[Eubacterium]_siraeum_group;	0.000479947	0.00035976	0.000369648	0.000222729	0.540266	0.463824	0.63852	-0.000285218	0.000505815
k__Bacteria;p__Firmicutes;c__Clostridia;o__Lachnospirales;f__Lachnospiraceae;g__ASF356;	0.000500814	0.00039105	0.000333876	0.000147782	0.363511	0.420015	0.97816	-0.000244424	0.0005783
k__Bacteria;p__Firmicutes;c__Clostridia;o__Peptostreptococcales-Tissierellales;f__Anaerovoracaceae;g__Anaerovorax;	0.000330895	0.000397501	0.000175881	0.000116146	0.39544	0.420015	0.916892	-0.0002613	0.000571327
k__Bacteria;p__Firmicutes;c__Clostridia;o__Lachnospirales;f__Lachnospiraceae;g__Lachnospiraceae_UCG-001;	0.000256369	0.000244895	0.000420326	0.000325264	0.34893	0.420015	-0.986398	-0.000538185	0.000210271
k__Bacteria;p__Bacteroidota;c__Bacteroidia;o__Bacteroidales;f__Rikenellaceae;g__Rikenella;	0.000235502	0.000232222	0.000327914	0.00032838	0.587302	0.472942	-0.562818	-0.000463844	0.00027902
k__Bacteria;p__Firmicutes;c__Bacilli;o__Lactobacillales;f__Aerococcaceae;g__Aerococcus;	0.000196748	0.000361991	0.000372629	0.000396802	0.441291	0.420584	-0.802101	-0.000665013	0.000313251
k__Bacteria;p__Bacteroidota;c__Bacteroidia;o__Bacteroidales;f__Prevotellaceae;g__Prevotellaceae_UCG-001;	0.000286179	0.000203306	0.000485909	0.000216243	0.130419	0.420015	-1.64833	-0.000469854	7.03953e-05
k__Bacteria;p__Firmicutes;c__Clostridia;o__Clostridiales;f__Clostridiaceae;g__Candidatus_Arthromitus;	0.000220597	0.000100333	0.000476966	0.000260345	0.0622996	0.420015	-2.25072	-0.000530409	1.76707e-05
k__Bacteria;p__Actinobacteriota;c__Coriobacteriia;o__Coriobacteriales;f__Eggerthellaceae;g__Eggerthella;	0.000178862	0.000318153	7.75069e-05	7.56032e-05	0.478654	0.444783	0.759201	-0.000231638	0.000434348
k__Bacteria;p__Bacteroidota;c__Bacteroidia;o__Flavobacteriales;f__Flavobacteriaceae;g__Gaetbulibacter;	0.000223578	0.000351909	0	0	0.18038	0.420015	1.55623	-0.000145728	0.000592883
k__Bacteria;p__Firmicutes;c__Clostridia;o__Oscillospirales;f__Ruminococcaceae;g__Anaerotruncus;	0.000310028	0.000244634	0.000327914	0.000146914	0.881693	0.580635	-0.153534	-0.00028544	0.000249668
k__Bacteria;p__Actinobacteriota;c__Actinobacteria;o__Micrococcales;f__Micrococcaceae;g__Yaniella;	2.38483e-05	3.51712e-05	0.000110298	0.000235506	0.412921	0.420015	-0.889303	-0.000333165	0.000160265
k__Bacteria;p__Firmicutes;c__Bacilli;o__Bacillales;f__Bacillaceae;g__Bacillus;	0.000301085	0.000203437	0.000265312	0.000234962	0.783857	0.542509	0.281936	-0.000247724	0.000319268
k__Bacteria;p__unidentified_Bacteria;c__Saccharimonadia;o__Saccharimonadales;f__Saccharimonadaceae;g__Candidatus_Saccharimonas;	0.0001729	0.000113499	0.000357724	0.000142193	0.0331502	0.420015	-2.48838	-0.000351428	-1.82203e-05
k__Bacteria;p__Actinobacteriota;c__Actinobacteria;o__Actinomycetales;f__Actinomycetaceae;g__Trueperella;	4.17345e-05	3.69456e-05	9.83741e-05	0.000223899	0.566352	0.471335	-0.611378	-0.000291135	0.000177856
k__Bacteria;p__Firmicutes;c__Clostridia;o__Peptostreptococcales-Tissierellales;f__unidentified_Peptostreptococcales-Tissierellales;g__W5053;	3.87535e-05	5.11141e-05	0.00014309	0.000192308	0.248714	0.420015	-1.28437	-0.000305649	9.69762e-05
k__Bacteria;p__Actinobacteriota;c__Actinobacteria;o__Micrococcales;f__Microbacteriaceae;g__Pseudoclavibacter;	4.17345e-05	3.33023e-05	8.9431e-05	0.00021042	0.605918	0.475838	-0.548408	-0.000268099	0.000172705
k__Bacteria;p__Actinobacteriota;c__Actinobacteria;o__Actinomycetales;f__Actinomycetaceae;g__Actinomyces;	1.49052e-05	2.37736e-05	8.645e-05	0.000203122	0.429641	0.420015	-0.856924	-0.000284454	0.000141364
k__Bacteria;p__Bacteroidota;c__Bacteroidia;o__Bacteroidales;f__Muribaculaceae;g__Muribaculum;	0.000119241	0.000130295	0.000199729	0.000162131	0.366548	0.420015	-0.947865	-0.000270885	0.000109909
k__Bacteria;p__Actinobacteriota;c__Actinobacteria;o__Micrococcales;f__Microbacteriaceae;g__Leucobacter;	0.000101355	0.000119003	0.000113279	0.000196151	0.901748	0.589657	-0.127309	-0.000226815	0.000202967
k__Bacteria;p__Deinococcota;c__Deinococci;o__Thermales;f__Thermaceae;g__Thermus;	0.000140109	0.000195743	3.57724e-05	3.39367e-05	0.251611	0.420015	1.28645	-0.000100645	0.000309317
k__Bacteria;p__Firmicutes;c__Clostridia;o__Lachnospirales;f__Lachnospiraceae;g__[Eubacterium]_ruminantium_group;	9.53931e-05	0.000182287	8.645e-05	0.000118868	0.922126	0.594342	0.100662	-0.000193463	0.000211349
k__Bacteria;p__Firmicutes;c__Clostridia;o__Eubacteriales;f__Eubacteriaceae;g__Eubacterium;	0.000208672	0.000161835	0.000101355	8.05211e-05	0.187299	0.420015	1.45426	-6.55881e-05	0.000280223
k__Bacteria;p__Firmicutes;c__Clostridia;o__Peptostreptococcales-Tissierellales;f__Anaerovoracaceae;g__[Eubacterium]_nodatum_group;	0.000104336	6.03024e-05	0.000256369	0.00013176	0.0369787	0.420015	-2.57	-0.00029189	-1.21756e-05
k__Bacteria;p__Bacteroidota;c__Bacteroidia;o__Bacteroidales;f__Paludibacteraceae;g__Paludibacter;	8.04879e-05	0.000180199	8.9431e-06	2.1906e-05	0.377468	0.420015	0.965422	-0.000117321	0.000260411
k__Bacteria;p__Bacteroidota;c__Bacteroidia;o__Flavobacteriales;f__Weeksellaceae;g__Chryseobacterium;	8.9431e-06	9.79668e-06	7.15448e-05	0.000175248	0.422049	0.420015	-0.873636	-0.000246457	0.000121254
k__Bacteria;p__Firmicutes;c__Clostridia;o__Christensenellales;f__Christensenellaceae;g__Christensenellaceae_R-7_group;	0.000178862	0.000136217	0.000211653	0.000102072	0.647923	0.493156	-0.471881	-0.000189298	0.000123715
k__Bacteria;p__Cyanobacteria;c__Cyanobacteriia;o__unidentified_Cyanobacteriia;f__unidentified_Cyanobacteriia;g__Leptolyngbya_ANT.L52.2;	7.45259e-05	0.000165645	2.98103e-06	7.30201e-06	0.338727	0.420015	1.05695	-0.000102255	0.000245345
k__Bacteria;p__Firmicutes;c__Clostridia;o__Lachnospirales;f__Lachnospiraceae;g__Acetitomaculum;	0.000107317	0.000146186	3.87535e-05	4.44164e-05	0.314379	0.420015	1.09923	-8.45913e-05	0.000221719
k__Bacteria;p__Firmicutes;c__Clostridia;o__Oscillospirales;f__Ruminococcaceae;g__Candidatus_Soleaferrea;	0.000131166	0.000137464	8.9431e-05	7.83734e-05	0.53647	0.463824	0.646047	-0.000107429	0.000190898
k__Bacteria;p__Actinobacteriota;c__Actinobacteria;o__Micrococcales;f__Micrococcaceae;g__Enteractinococcus;	7.15448e-05	0.000108503	7.45259e-05	0.000156917	0.970314	0.610749	-0.0382751	-0.000179496	0.000173533
k__Bacteria;p__Firmicutes;c__Clostridia;o__Lachnospirales;f__Lachnospiraceae;g__[Eubacterium]_xylanophilum_group;	0.000152033	0.000156645	0.000163957	0.000103318	0.879875	0.580635	-0.155653	-0.000186271	0.000162423
k__Bacteria;p__Proteobacteria;c__Gammaproteobacteria;o__Aeromonadales;f__Aeromonadaceae;g__Aeromonas;	0.000107317	0.000154692	8.3469e-05	0.000121134	0.772652	0.542071	0.297318	-0.000156277	0.000203973
k__Bacteria;p__Firmicutes;c__Clostridia;o__Lachnospirales;f__Lachnospiraceae;g__[Eubacterium]_fissicatena_group;	0.000169919	0.000117968	0.000190786	0.00016766	0.808715	0.551768	-0.249333	-0.000210269	0.000168534
k__Bacteria;p__Actinobacteriota;c__Actinobacteria;o__Micrococcales;f__Micrococcaceae;g__Garicola;	0.000104336	0.000149397	4.17345e-05	8.51554e-05	0.398763	0.420015	0.891722	-9.95049e-05	0.000224708
k__Bacteria;p__Cyanobacteria;c__Cyanobacteriia;o__Cyanobacteriales;f__Chroococcidiopsaceae;g__Aliterella;	6.85638e-05	0.00014238	0	0	0.291235	0.420015	1.17956	-8.08548e-05	0.000217982
k__Bacteria;p__Proteobacteria;c__Alphaproteobacteria;o__Rhizobiales;f__Beijerinckiaceae;g__Methylobacterium-Methylorubrum;	0.000140109	0.000126685	3.87535e-05	4.29517e-05	0.11178	0.420015	1.85596	-3.15654e-05	0.000234276
k__Bacteria;p__Firmicutes;c__Clostridia;o__Lachnospirales;f__Lachnospiraceae;g__Tuzzerella;	0.000140109	0.000143722	0.000119241	6.16145e-05	0.753625	0.540987	0.326874	-0.000131096	0.000172831
k__Bacteria;p__Firmicutes;c__Clostridia;o__Oscillospirales;f__unidentified_Oscillospirales;g__Hydrogenoanaerobacterium;	6.55828e-05	0.000135117	5.96207e-06	1.4604e-05	0.3306	0.420015	1.07459	-8.20279e-05	0.000201269
k__Bacteria;p__Firmicutes;c__Bacilli;o__Erysipelotrichales;f__Erysipelotrichaceae;g__Solobacterium;	8.645e-05	0.000130173	6.26017e-05	8.81701e-05	0.719025	0.526124	0.371551	-0.00012188	0.000169577
k__Bacteria;p__Firmicutes;c__Clostridia;o__Lachnospirales;f__Lachnospiraceae;g__Anaerostipes;	8.645e-05	0.000126179	0.000107317	0.00011756	0.773029	0.542071	-0.296387	-0.000177847	0.000136112
k__Bacteria;p__Firmicutes;c__Clostridia;o__Lachnospirales;f__Lachnospiraceae;g__GCA-900066575;	0.000134147	0.000100386	0.000119241	3.86386e-05	0.745074	0.539967	0.339422	-9.07569e-05	0.000120567
k__Bacteria;p__Firmicutes;c__Bacilli;o__Erysipelotrichales;f__Erysipelotrichaceae;g__Faecalibaculum;	3.57724e-05	2.26245e-05	0.000119241	0.000117379	0.143826	0.420015	-1.71037	-0.000206355	3.94175e-05
k__Bacteria;p__Firmicutes;c__Bacilli;o__Bacillales;f__Marinococcaceae;g__Geomicrobium;	5.06776e-05	0.000124134	5.96207e-06	1.4604e-05	0.419936	0.420015	0.876309	-8.53984e-05	0.000174829
k__Bacteria;p__Campilobacterota;c__Campylobacteria;o__Campylobacterales;f__Arcobacteraceae;g__Arcobacter;	3.57724e-05	6.49838e-05	5.36586e-05	0.000122882	0.761112	0.541231	-0.315179	-0.000149979	0.000114207
k__Bacteria;p__Firmicutes;c__Bacilli;o__Erysipelotrichales;f__Erysipelotrichaceae;g__Dielma;	1.19241e-05	1.4604e-05	6.85638e-05	0.000118329	0.295606	0.420015	-1.16365	-0.000180656	6.73767e-05
k__Bacteria;p__Firmicutes;c__Clostridia;o__Lachnospirales;f__Lachnospiraceae;g__Epulopiscium;	1.78862e-05	2.99294e-05	7.45259e-05	0.000115039	0.289845	0.420015	-1.16716	-0.000177057	6.37781e-05
k__Bacteria;p__unidentified_Bacteria;c__Saccharimonadia;o__Saccharimonadales;f__Saccharimonadaceae;g__TM7a;	0	0	5.06776e-05	0.000124134	0.363217	0.420015	-1	-0.000180948	7.95933e-05
k__Bacteria;p__Firmicutes;c__Clostridia;o__Lachnospirales;f__Lachnospiraceae;g__Marvinbryantia;	5.96207e-05	3.13221e-05	0.000149052	0.000114061	0.115606	0.420015	-1.85199	-0.000208848	2.99855e-05
k__Bacteria;p__Firmicutes;c__Clostridia;o__Lachnospirales;f__Lachnospiraceae;g__Anaerosporobacter;	5.06776e-05	0.000115593	1.49052e-05	2.37736e-05	0.488687	0.448602	0.742497	-8.52292e-05	0.000156774
k__Bacteria;p__Desulfobacterota;c__Desulfovibrionia;o__Desulfovibrionales;f__Desulfovibrionaceae;g__Bilophila;	8.04879e-05	0.000117968	6.26017e-05	6.06551e-05	0.750252	0.540987	0.330289	-0.000108547	0.00014432
k__Bacteria;p__Proteobacteria;c__Gammaproteobacteria;o__Burkholderiales;f__Aquaspirillaceae;g__Aquaspirillum;	4.76966e-05	0.000116832	0	0	0.363217	0.420015	1	-7.49113e-05	0.000170304
k__Bacteria;p__unidentified_Bacteria;c__Clostridia;o__Lachnospirales;f__Lachnospiraceae;g__unidentified_Lachnospiraceae;	0.000125203	9.66517e-05	0.000137128	8.13118e-05	0.821919	0.5533	-0.231249	-0.000127274	0.000103426
k__Bacteria;p__Firmicutes;c__Bacilli;o__Erysipelotrichales;f__Erysipelatoclostridiaceae;g__Candidatus_Stoquefichus;	7.75069e-05	4.18196e-05	0.000149052	8.81096e-05	0.114556	0.420015	-1.79686	-0.000165313	2.22233e-05
k__Bacteria;p__Firmicutes;c__Bacilli;o__Acholeplasmatales;f__Acholeplasmataceae;g__Anaeroplasma;	1.78862e-05	1.95934e-05	9.83741e-05	0.000102904	0.11463	0.420015	-1.88209	-0.000188224	2.72478e-05
k__Bacteria;p__Firmicutes;c__Clostridia;o__Oscillospirales;f__Ruminococcaceae;g__Subdoligranulum;	6.55828e-05	0.000107714	3.87535e-05	4.29517e-05	0.589782	0.472942	0.566722	-8.66897e-05	0.000140348
k__Bacteria;p__Firmicutes;c__Bacilli;o__Bacillales;f__Planococcaceae;g__Lysinibacillus;	5.66397e-05	9.62648e-05	2.98103e-05	3.33023e-05	0.542017	0.463824	0.645165	-7.42123e-05	0.000127871
k__Bacteria;p__Firmicutes;c__Clostridia;o__Peptococcales;f__Peptococcaceae;g__Peptococcus;	7.15448e-05	8.38938e-05	0.00011626	7.73462e-05	0.359892	0.420015	-0.959883	-0.000148604	5.91734e-05
k__Bacteria;p__Bacteroidota;c__Bacteroidia;o__Bacteroidales;f__Prevotellaceae;g__Prevotellaceae_UCG-003;	0	0	3.87535e-05	9.49262e-05	0.363217	0.420015	-1	-0.000138372	6.08655e-05
k__Bacteria;p__Firmicutes;c__Clostridia;o__Lachnospirales;f__Lachnospiraceae;g__Lachnospiraceae_UCG-006;	0.000113279	7.72773e-05	0.000113279	7.97225e-05	1	0.610749	-3.5879e-15	-0.000101009	0.000101009
k__Bacteria;p__Firmicutes;c__Bacilli;o__Staphylococcales;f__Staphylococcaceae;g__Macrococcus;	4.47155e-05	8.37029e-05	2.68293e-05	4.19469e-05	0.653357	0.493482	0.467951	-7.16013e-05	0.000107374
k__Bacteria;p__Bacteroidota;c__Bacteroidia;o__Flavobacteriales;f__Weeksellaceae;g__Moheibacter;	0	0	4.47155e-05	8.59655e-05	0.258629	0.420015	-1.27412	-0.000134931	4.54998e-05
k__Bacteria;p__Proteobacteria;c__Alphaproteobacteria;o__Sphingomonadales;f__Sphingomonadaceae;g__Sphingomonas;	9.53931e-05	8.73804e-05	1.78862e-05	1.95934e-05	0.082451	0.420015	2.12007	-1.3951e-05	0.000168965
k__Bacteria;p__Chloroflexi;c__Chloroflexia;o__Chloroflexales;f__Chloroflexaceae;g__FFCH7168;	4.76966e-05	7.81008e-05	5.96207e-06	1.4604e-05	0.251093	0.420015	1.28663	-4.00369e-05	0.000123506
k__Bacteria;p__Actinobacteriota;c__Actinobacteria;o__Propionibacteriales;f__Propionibacteriaceae;g__Cutibacterium;	3.27914e-05	8.03222e-05	0	0	0.363217	0.420015	1	-5.15015e-05	0.000117084
k__Bacteria;p__Firmicutes;c__Clostridia;o__Oscillospirales;f__Ruminococcaceae;g__Harryflintia;	5.66397e-05	7.10212e-05	6.55828e-05	6.16145e-05	0.820564	0.5533	-0.232986	-9.47013e-05	7.6815e-05
k__Bacteria;p__Actinobacteriota;c__Actinobacteria;o__Pseudonocardiales;f__Pseudonocardiaceae;g__Crossiella;	2.98103e-05	7.30201e-05	2.98103e-06	7.30201e-06	0.410774	0.420015	0.895533	-4.97309e-05	0.00010339
k__Bacteria;p__Firmicutes;c__Clostridia;o__Oscillospirales;f__Oscillospiraceae;g__UCG-002;	4.76966e-05	7.72773e-05	0	0	0.190972	0.420015	1.51186	-3.34009e-05	0.000128794
k__Bacteria;p__Firmicutes;c__Bacilli;o__Lactobacillales;f__Aerococcaceae;g__Ignavigranum;	5.96207e-06	1.4604e-05	3.27914e-05	7.19165e-05	0.408566	0.420015	-0.895533	-0.000102112	4.84537e-05
k__Bacteria;p__Firmicutes;c__Bacilli;o__Lactobacillales;f__Vagococcaceae;g__Vagococcus;	6.55828e-05	6.16145e-05	5.06776e-05	5.47408e-05	0.667337	0.498139	0.442981	-6.02071e-05	9.00174e-05
k__Bacteria;p__Actinobacteriota;c__Coriobacteriia;o__Coriobacteriales;f__Eggerthellaceae;g__Parvibacter;	5.66397e-05	6.13543e-05	0.000128184	7.28007e-05	0.0963427	0.420015	-1.84072	-0.000158486	1.53964e-05
k__Bacteria;p__Actinobacteriota;c__Coriobacteriia;o__Coriobacteriales;f__Eggerthellaceae;g__Paraeggerthella;	2.98103e-05	7.30201e-05	2.98103e-05	4.88744e-05	1	0.610749	1.51122e-15	-8.15298e-05	8.15298e-05
k__Bacteria;p__Firmicutes;c__Bacilli;o__Erysipelotrichales;f__Erysipelatoclostridiaceae;g__Catenibacterium;	3.87535e-05	7.19165e-05	0	0	0.244051	0.420015	1.31995	-3.67183e-05	0.000114225
k__Bacteria;p__Firmicutes;c__Clostridia;o__Peptostreptococcales-Tissierellales;f__Anaerovoracaceae;g__Family_XIII_AD3011_group;	4.17345e-05	4.47751e-05	0.000122222	5.81416e-05	0.0240602	0.420015	-2.6866	-0.000147836	-1.31399e-05
k__Bacteria;p__Proteobacteria;c__Gammaproteobacteria;o__Burkholderiales;f__Sutterellaceae;g__Sutterella;	3.27914e-05	7.19165e-05	0	0	0.314821	0.420015	1.11688	-4.26804e-05	0.000108263
k__Bacteria;p__Firmicutes;c__Clostridia;o__Lachnospirales;f__Lachnospiraceae;g__Lachnospiraceae_FCS020_group;	5.36586e-05	6.78734e-05	9.53931e-05	4.47751e-05	0.241518	0.420015	-1.25724	-0.000117281	3.38121e-05
k__Bacteria;p__Fusobacteriota;c__Fusobacteriia;o__Fusobacteriales;f__Fusobacteriaceae;g__Fusobacterium;	5.66397e-05	8.79279e-05	1.49052e-05	2.86552e-05	0.310988	0.420015	1.10542	-5.0462e-05	0.000133931
k__Bacteria;p__Firmicutes;c__Clostridia;o__Peptostreptococcales-Tissierellales;f__Anaerovoracaceae;g__Family_XIII_UCG-001;	4.17345e-05	4.88744e-05	4.17345e-05	6.26443e-05	1	0.610749	8.35617e-16	-7.28584e-05	7.28584e-05
k__Bacteria;p__Firmicutes;c__Clostridia;o__Oscillospirales;f__Oscillospiraceae;g__UCG-005;	4.17345e-05	5.61828e-05	4.47155e-05	3.70896e-05	0.916097	0.59298	-0.108465	-6.55249e-05	5.95628e-05
k__Bacteria;p__Firmicutes;c__Negativicutes;o__Acidaminococcales;f__Acidaminococcaceae;g__Acidaminococcus;	2.38483e-05	5.01665e-05	5.96207e-06	9.2364e-06	0.427271	0.420015	0.858898	-3.46399e-05	7.04123e-05
k__Bacteria;p__unidentified_Bacteria;c__Bacteroidia;o__Sphingobacteriales;f__Sphingobacteriaceae;g__unidentified_Sphingobacteriaceae;	0	0	2.38483e-05	5.01665e-05	0.296777	0.420015	-1.16445	-7.64948e-05	2.87982e-05
k__Bacteria;p__Firmicutes;c__Clostridia;o__Peptostreptococcales-Tissierellales;f__unidentified_Peptostreptococcales-Tissierellales;g__Gallicola;	5.96207e-06	1.4604e-05	2.98103e-05	4.88744e-05	0.296549	0.420015	-1.1452	-7.50449e-05	2.73483e-05
k__Bacteria;p__Firmicutes;c__Clostridia;o__Oscillospirales;f__Ruminococcaceae;g__Paludicola;	2.98103e-05	4.75473e-05	8.9431e-06	1.49647e-05	0.344834	0.420015	1.02543	-2.89654e-05	7.06999e-05
k__Bacteria;p__Firmicutes;c__Bacilli;o__Staphylococcales;f__Gemellaceae;g__Gemella;	2.98103e-05	2.92081e-05	5.06776e-05	4.44164e-05	0.362415	0.420015	-0.961524	-7.0272e-05	2.85375e-05
k__Bacteria;p__unidentified_Bacteria;c__Clostridia;o__Oscillospirales;f__Ruminococcaceae;g__unidentified_Ruminococcaceae;	4.47155e-05	4.03927e-05	6.26017e-05	3.3462e-05	0.423732	0.420015	-0.835269	-6.58237e-05	3.00513e-05
k__Bacteria;p__Actinobacteriota;c__Actinobacteria;o__Bifidobacteriales;f__Bifidobacteriaceae;g__Alloscardovia;	2.08672e-05	4.29517e-05	2.98103e-06	7.30201e-06	0.358375	0.420015	1.0056	-2.70948e-05	6.28672e-05
k__Bacteria;p__Proteobacteria;c__Alphaproteobacteria;o__Acetobacterales;f__Acetobacteraceae;g__Komagataeibacter;	2.98103e-05	3.33023e-05	1.19241e-05	1.4604e-05	0.268214	0.420015	1.20483	-1.73693e-05	5.31417e-05
k__Bacteria;p__Firmicutes;c__Bacilli;o__Lactobacillales;f__Leuconostocaceae;g__Weissella;	1.19241e-05	9.2364e-06	2.98103e-05	3.69456e-05	0.296526	0.420015	-1.15045	-5.65565e-05	2.0784e-05
k__Bacteria;p__Proteobacteria;c__Gammaproteobacteria;o__Burkholderiales;f__Alcaligenaceae;g__Pusillimonas;	5.96207e-06	9.2364e-06	1.49052e-05	3.65101e-05	0.583276	0.472942	-0.581675	-4.71582e-05	2.9272e-05
k__Bacteria;p__Proteobacteria;c__Gammaproteobacteria;o__Xanthomonadales;f__Xanthomonadaceae;g__Stenotrophomonas;	2.98103e-05	4.02605e-05	5.96207e-06	9.2364e-06	0.211098	0.420015	1.41421	-1.82903e-05	6.59869e-05
k__Bacteria;p__unidentified_Bacteria;c__Gammaproteobacteria;o__Xanthomonadales;f__Xanthomonadaceae;g__unidentified_Xanthomonadaceae;	1.49052e-05	2.37736e-05	2.68293e-05	3.53224e-05	0.510465	0.453221	-0.685994	-5.14114e-05	2.75631e-05
k__Bacteria;p__Firmicutes;c__Clostridia;o__Monoglobales;f__Monoglobaceae;g__Monoglobus;	8.9431e-06	9.79668e-06	5.36586e-05	2.77092e-05	0.00912564	0.420015	-3.72678	-7.3813e-05	-1.5618e-05
k__Bacteria;p__Firmicutes;c__Negativicutes;o__Veillonellales-Selenomonadales;f__Veillonellaceae;g__Dialister;	2.08672e-05	3.65101e-05	8.9431e-06	2.1906e-05	0.511672	0.453221	0.685994	-2.80007e-05	5.18489e-05
k__Bacteria;p__Firmicutes;c__Clostridia;o__Lachnospirales;f__Lachnospiraceae;g__[Eubacterium]_ventriosum_group;	2.68293e-05	3.53224e-05	3.57724e-05	4.07868e-05	0.693466	0.509885	-0.405999	-5.81593e-05	4.02731e-05
k__Bacteria;p__Proteobacteria;c__Alphaproteobacteria;o__Sphingomonadales;f__Sphingomonadaceae;g__Novosphingobium;	2.98103e-06	7.30201e-06	3.27914e-05	3.82224e-05	0.115463	0.420015	-1.87647	-6.98271e-05	1.02064e-05
k__Bacteria;p__Firmicutes;c__Clostridia;o__unidentified_Clostridia;f__Hungateiclostridiaceae;g__Ruminiclostridium;	2.08672e-05	3.65101e-05	2.08672e-05	3.28185e-05	1	0.610749	-1.01432e-15	-4.47242e-05	4.47242e-05
k__Bacteria;p__Proteobacteria;c__Alphaproteobacteria;o__Rhizobiales;f__Rhizobiaceae;g__Allorhizobium-Neorhizobium-Pararhizobium-Rhizobium;	2.38483e-05	3.86386e-05	1.49052e-05	2.37736e-05	0.641653	0.49085	0.482867	-3.34893e-05	5.13755e-05
k__Bacteria;p__Proteobacteria;c__Gammaproteobacteria;o__Burkholderiales;f__Alcaligenaceae;g__Bordetella;	0	0	3.27914e-05	3.47134e-05	0.0685758	0.420015	-2.31387	-6.92208e-05	3.63807e-06
k__Bacteria;p__Firmicutes;c__Bacilli;o__Aneurinibacillales;f__Aneurinibacillaceae;g__Aneurinibacillus;	1.49052e-05	3.65101e-05	0	0	0.363217	0.420015	1	-2.34098e-05	5.32201e-05
k__Bacteria;p__Bacteroidota;c__Bacteroidia;o__Chitinophagales;f__Chitinophagaceae;g__Taibaiella;	1.19241e-05	1.4604e-05	1.49052e-05	3.65101e-05	0.858294	0.572696	-0.185695	-4.14634e-05	3.55013e-05
k__Bacteria;p__Proteobacteria;c__Alphaproteobacteria;o__Rhizobiales;f__Beijerinckiaceae;g__Chelatococcus;	1.49052e-05	3.65101e-05	0	0	0.363217	0.420015	1	-2.34098e-05	5.32201e-05
k__Bacteria;p__Actinobacteriota;c__Thermoleophilia;o__Gaiellales;f__Gaiellaceae;g__Gaiella;	2.08672e-05	3.65101e-05	1.19241e-05	2.16613e-05	0.619578	0.481255	0.516016	-3.09098e-05	4.8796e-05
k__Bacteria;p__Firmicutes;c__Bacilli;o__Lactobacillales;f__Carnobacteriaceae;g__Atopostipes;	2.68293e-05	3.14919e-05	1.19241e-05	2.16613e-05	0.364794	0.420015	0.955201	-2.04756e-05	5.0286e-05
k__Bacteria;p__Bacteroidota;c__Bacteroidia;o__Sphingobacteriales;f__Sphingobacteriaceae;g__Pedobacter;	2.38483e-05	2.92081e-05	8.9431e-06	2.1906e-05	0.342689	0.420015	1	-1.8662e-05	4.84723e-05
k__Bacteria;p__Proteobacteria;c__Gammaproteobacteria;o__Burkholderiales;f__Alcaligenaceae;g__Parapusillimonas;	0	0	1.49052e-05	2.86552e-05	0.258629	0.420015	-1.27412	-4.49769e-05	1.51666e-05
k__Bacteria;p__Actinobacteriota;c__Coriobacteriia;o__Coriobacteriales;f__Eggerthellaceae;g__DNF00809;	1.49052e-05	2.86552e-05	1.19241e-05	2.16613e-05	0.843292	0.565176	0.203279	-3.00265e-05	3.59886e-05
k__Bacteria;p__Firmicutes;c__Bacilli;o__Erysipelotrichales;f__Erysipelotrichaceae;g__Erysipelothrix;	2.98103e-06	7.30201e-06	1.49052e-05	2.86552e-05	0.3637	0.420015	-0.98773	-4.19179e-05	1.80696e-05
k__Bacteria;p__Firmicutes;c__Bacilli;o__Bacillales;f__Planococcaceae;g__Kurthia;	0	0	1.49052e-05	2.86552e-05	0.258629	0.420015	-1.27412	-4.49769e-05	1.51666e-05
k__Bacteria;p__Proteobacteria;c__Gammaproteobacteria;o__Burkholderiales;f__Oxalobacteraceae;g__Massilia;	5.96207e-06	1.4604e-05	1.49052e-05	2.86552e-05	0.51645	0.454793	-0.681115	-3.96277e-05	2.17415e-05
k__Bacteria;p__Cyanobacteria;c__Cyanobacteriia;o__Cyanobacteriales;f__Phormidiaceae;g__Tychonema_CCAP_1459-11B;	1.19241e-05	2.92081e-05	0	0	0.363217	0.420015	1	-1.87278e-05	4.25761e-05
k__Bacteria;p__Proteobacteria;c__Gammaproteobacteria;o__Cellvibrionales;f__Cellvibrionaceae;g__Marinimicrobium;	1.19241e-05	2.92081e-05	0	0	0.363217	0.420015	1	-1.87278e-05	4.25761e-05
k__Bacteria;p__Actinobacteriota;c__Actinobacteria;o__Kineosporiales;f__Kineosporiaceae;g__Kineococcus;	1.78862e-05	2.99294e-05	0	0	0.203111	0.420015	1.46385	-1.35227e-05	4.92951e-05
k__Bacteria;p__unidentified_Bacteria;c__Alphaproteobacteria;o__Rhodospirillales;f__unidentified_Rhodospirillales;g__unidentified_Rhodospirillales;	1.49052e-05	2.86552e-05	1.49052e-05	1.75856e-05	1	0.610749	1.23423e-15	-3.14545e-05	3.14545e-05
k__Bacteria;p__Firmicutes;c__Clostridia;o__Lachnospirales;f__Lachnospiraceae;g__[Eubacterium]_eligens_group;	2.08672e-05	3.28185e-05	0	0	0.18009	0.420015	1.55748	-1.35736e-05	5.53081e-05
k__Bacteria;p__Proteobacteria;c__Gammaproteobacteria;o__Burkholderiales;f__Alcaligenaceae;g__Paenalcaligenes;	8.9431e-06	2.1906e-05	8.9431e-06	1.49647e-05	1	0.610749	0	-2.45718e-05	2.45718e-05
k__Bacteria;p__Firmicutes;c__Clostridia;o__Lachnospirales;f__Lachnospiraceae;g__[Eubacterium]_hallii_group;	5.96207e-06	1.4604e-05	1.19241e-05	2.16613e-05	0.590141	0.472942	-0.559017	-3.01866e-05	1.82625e-05
k__Bacteria;p__Firmicutes;c__Bacilli;o__Lactobacillales;f__Aerococcaceae;g__Facklamia;	5.96207e-06	1.4604e-05	8.9431e-06	2.1906e-05	0.78798	0.542509	-0.27735	-2.74187e-05	2.14566e-05
k__Bacteria;p__Spirochaetota;c__Spirochaetia;o__Spirochaetales;f__Spirochaetaceae;g__Treponema;	8.9431e-06	2.1906e-05	0	0	0.363217	0.420015	1	-1.40459e-05	3.19321e-05
k__Bacteria;p__Firmicutes;c__Clostridia;o__Peptostreptococcales-Tissierellales;f__Anaerovoracaceae;g__[Eubacterium]_brachy_group;	1.78862e-05	2.26245e-05	1.49052e-05	2.09098e-05	0.817453	0.5533	0.237023	-2.50658e-05	3.10279e-05
k__Bacteria;p__Actinobacteriota;c__Actinobacteria;o__Micrococcales;f__Microbacteriaceae;g__Microbacterium;	1.19241e-05	2.16613e-05	2.38483e-05	2.16613e-05	0.362834	0.420015	-0.953463	-3.97896e-05	1.59413e-05
k__Bacteria;p__Firmicutes;c__Clostridia;o__unidentified_Clostridia;f__Hungateiclostridiaceae;g__Fastidiosipila;	1.49052e-05	1.75856e-05	1.78862e-05	2.26245e-05	0.804332	0.551261	-0.254824	-2.92635e-05	2.33014e-05
k__Bacteria;p__Proteobacteria;c__Gammaproteobacteria;o__Oceanospirillales;f__Halomonadaceae;g__Halomonas;	0	0	8.9431e-06	2.1906e-05	0.363217	0.420015	-1	-3.19321e-05	1.40459e-05
k__Bacteria;p__Actinobacteriota;c__Actinobacteria;o__Corynebacteriales;f__Mycobacteriaceae;g__Mycobacterium;	8.9431e-06	2.1906e-05	2.98103e-06	7.30201e-06	0.550055	0.468059	0.632456	-1.70155e-05	2.89396e-05
k__Bacteria;p__Proteobacteria;c__Alphaproteobacteria;o__Caulobacterales;f__Caulobacteraceae;g__Brevundimonas;	2.08672e-05	1.75856e-05	1.49052e-05	2.09098e-05	0.604997	0.475838	0.534522	-1.899e-05	3.09141e-05
k__Bacteria;p__Proteobacteria;c__Alphaproteobacteria;o__Rhizobiales;f__unidentified_Rhizobiales;g__Phreatobacter;	8.9431e-06	2.1906e-05	0	0	0.363217	0.420015	1	-1.40459e-05	3.19321e-05
k__Bacteria;p__Firmicutes;c__Clostridia;o__Lachnospirales;f__Lachnospiraceae;g__CHKCI001;	5.96207e-06	1.4604e-05	0	0	0.363217	0.420015	1	-9.36392e-06	2.12881e-05
k__Bacteria;p__Firmicutes;c__Bacilli;o__Lactobacillales;f__Carnobacteriaceae;g__Alkalibacterium;	0	0	5.96207e-06	1.4604e-05	0.363217	0.420015	-1	-2.12881e-05	9.36392e-06
k__Bacteria;p__Proteobacteria;c__Gammaproteobacteria;o__Enterobacterales;f__Yersiniaceae;g__Serratia;	5.96207e-06	1.4604e-05	0	0	0.363217	0.420015	1	-9.36392e-06	2.12881e-05
k__Bacteria;p__Firmicutes;c__Clostridia;o__Oscillospirales;f__Butyricicoccaceae;g__UCG-008;	5.96207e-06	1.4604e-05	0	0	0.363217	0.420015	1	-9.36392e-06	2.12881e-05
k__Bacteria;p__Firmicutes;c__Bacilli;o__Lactobacillales;f__Leuconostocaceae;g__Leuconostoc;	0	0	1.19241e-05	1.4604e-05	0.101939	0.420015	-2	-2.72501e-05	3.40185e-06
k__Bacteria;p__Actinobacteriota;c__Actinobacteria;o__Propionibacteriales;f__Nocardioidaceae;g__Nocardioides;	2.98103e-06	7.30201e-06	8.9431e-06	1.49647e-05	0.408564	0.420015	-0.877058	-2.19233e-05	9.99912e-06
k__Bacteria;p__Actinobacteriota;c__Coriobacteriia;o__Coriobacteriales;f__Coriobacteriaceae;g__Collinsella;	5.96207e-06	1.4604e-05	5.96207e-06	1.4604e-05	1	0.610749	0	-1.87869e-05	1.87869e-05
k__Bacteria;p__Actinobacteriota;c__Actinobacteria;o__Micrococcales;f__Micrococcaceae;g__Nesterenkonia;	0	0	1.19241e-05	1.84728e-05	0.174688	0.420015	-1.58114	-3.13101e-05	7.46187e-06
k__Bacteria;p__Firmicutes;c__Clostridia;o__Oscillospirales;f__Oscillospiraceae;g__Flavonifractor;	5.96207e-06	1.4604e-05	5.96207e-06	1.4604e-05	1	0.610749	0	-1.87869e-05	1.87869e-05
k__Bacteria;p__Actinobacteriota;c__Actinobacteria;o__Frankiales;f__Geodermatophilaceae;g__Klenkia;	0	0	5.96207e-06	1.4604e-05	0.363217	0.420015	-1	-2.12881e-05	9.36392e-06
k__Bacteria;p__Proteobacteria;c__Alphaproteobacteria;o__Rhizobiales;f__Xanthobacteraceae;g__Rhodopseudomonas;	8.9431e-06	1.49647e-05	5.96207e-06	9.2364e-06	0.688469	0.50868	0.415227	-1.3462e-05	1.94241e-05
k__Bacteria;p__Proteobacteria;c__Alphaproteobacteria;o__Rhizobiales;f__Rhizobiaceae;g__Aureimonas;	8.9431e-06	1.49647e-05	0	0	0.203111	0.420015	1.46385	-6.76136e-06	2.46476e-05
k__Bacteria;p__Bacteroidota;c__Bacteroidia;o__Bacteroidales;f__Barnesiellaceae;g__Barnesiella;	0	0	2.98103e-06	7.30201e-06	0.363217	0.420015	-1	-1.0644e-05	4.68196e-06
k__Bacteria;p__Acidobacteriota;c__Blastocatellia;o__Pyrinomonadales;f__Pyrinomonadaceae;g__RB41;	0	0	2.98103e-06	7.30201e-06	0.363217	0.420015	-1	-1.0644e-05	4.68196e-06
k__Archaea;p__Halobacterota;c__Methanomicrobia;o__Methanomicrobiales;f__Methanocorpusculaceae;g__Methanocorpusculum;	2.98103e-06	7.30201e-06	0	0	0.363217	0.420015	1	-4.68196e-06	1.0644e-05
k__Bacteria;p__Proteobacteria;c__Alphaproteobacteria;o__Sphingomonadales;f__Sphingomonadaceae;g__Blastomonas;	2.98103e-06	7.30201e-06	0	0	0.363217	0.420015	1	-4.68196e-06	1.0644e-05
k__Bacteria;p__Proteobacteria;c__Alphaproteobacteria;o__Rhodobacterales;f__Rhodobacteraceae;g__Rubellimicrobium;	2.98103e-06	7.30201e-06	0	0	0.363217	0.420015	1	-4.68196e-06	1.0644e-05
k__Bacteria;p__Proteobacteria;c__Gammaproteobacteria;o__Burkholderiales;f__Comamonadaceae;g__Hydrogenophaga;	0	0	5.96207e-06	9.2364e-06	0.174688	0.420015	-1.58114	-1.56551e-05	3.73094e-06
k__Bacteria;p__Proteobacteria;c__Gammaproteobacteria;o__Burkholderiales;f__Burkholderiaceae;g__Lautropia;	2.98103e-06	7.30201e-06	0	0	0.363217	0.420015	1	-4.68196e-06	1.0644e-05
k__Bacteria;p__Bacteroidota;c__Bacteroidia;o__Flavobacteriales;f__Flavobacteriaceae;g__Salegentibacter;	2.98103e-06	7.30201e-06	0	0	0.363217	0.420015	1	-4.68196e-06	1.0644e-05
Others	0.136496	0.183974	0.102154	0.0468874	0.674181	0.500565	0.443071	-0.158227	0.22691

## Sheet: species 
Taxa	avg(SE)	sd(SE)	avg(AN)	sd(AN)	p.value	q.values	T_statistics	interval lower	interval upper
k__Bacteria;p__Verrucomicrobiota;c__Verrucomicrobiae;o__Verrucomicrobiales;f__Akkermansiaceae;g__Akkermansia;s__Akkermansia_muciniphila;	0.110775	0.179227	0.00702034	0.0118979	0.215759	0.281295	1.4149	-0.0842523	0.291762
k__Bacteria;p__Firmicutes;c__Negativicutes;o__Veillonellales-Selenomonadales;f__Veillonellaceae;g__Megasphaera;s__Megasphaera_elsdenii;	8.9431e-06	1.49647e-05	0.0708204	0.169414	0.35287	0.281295	-1.02383	-0.248601	0.106978
k__Bacteria;p__Firmicutes;c__Bacilli;o__Lactobacillales;f__Lactobacillaceae;g__Lactobacillus;s__Lactobacillus_agilis;	0.0722066	0.165917	0.0350778	0.0661862	0.627351	0.32404	0.509131	-0.137733	0.21199
k__Bacteria;p__Firmicutes;c__Bacilli;o__Lactobacillales;f__Lactobacillaceae;g__Lactobacillus;s__Lactobacillus_salivarius;	0.0838237	0.153311	0.00984934	0.0111493	0.290993	0.281295	1.17879	-0.0868344	0.234783
k__Bacteria;p__Proteobacteria;c__Gammaproteobacteria;o__Enterobacterales;f__Enterobacteriaceae;g__Escherichia-Shigella;s__Escherichia_coli;	0.0649508	0.0929241	0.021842	0.0256443	0.317035	0.281295	1.0954	-0.0541805	0.140398
k__Bacteria;p__Proteobacteria;c__Gammaproteobacteria;o__Burkholderiales;f__Comamonadaceae;g__Comamonas;s__Comamonas_kerstersii;	0.0163569	0.0274028	0.0625123	0.0864971	0.259247	0.281295	-1.24603	-0.136817	0.0445065
k__Bacteria;p__Firmicutes;c__Negativicutes;o__Veillonellales-Selenomonadales;f__Veillonellaceae;g__Veillonella;s__Veillonella_magna;	0.0203545	0.0233331	0.0553757	0.079442	0.341044	0.281295	-1.03607	-0.118226	0.0481838
k__Bacteria;p__Bacteroidota;c__Bacteroidia;o__Bacteroidales;f__Bacteroidaceae;g__Bacteroides;s__Bacteroides_vulgatus;	0.021684	0.0401209	0.035996	0.0673363	0.666336	0.33525	-0.447253	-0.0878632	0.0592394
k__Bacteria;p__Bacteroidota;c__Bacteroidia;o__Bacteroidales;f__Bacteroidaceae;g__Bacteroides;s__Bacteroides_thetaiotaomicron;	0.0313694	0.0570137	0.0153553	0.0286428	0.557183	0.314015	0.614793	-0.0449538	0.0769821
k__Bacteria;p__Firmicutes;c__Clostridia;o__Clostridiales;f__Clostridiaceae;g__Clostridium_sensu_stricto_1;s__Clostridium_sp_ND2;	0.0115545	0.0193418	0.019016	0.0377755	0.678897	0.338572	-0.43066	-0.047931	0.033008
k__Bacteria;p__Bacteroidota;c__Bacteroidia;o__Bacteroidales;f__Bacteroidaceae;g__Bacteroides;s__Prevotella_heparinolytica;	0.0169084	0.0384591	0.00181247	0.00154169	0.380691	0.281295	0.9607	-0.025258	0.0554499
k__Bacteria;p__Firmicutes;c__Bacilli;o__Lactobacillales;f__Lactobacillaceae;g__Lactobacillus;s__Lactobacillus_ingluviei;	0.0170366	0.0338816	0.001729	0.00297565	0.319769	0.281295	1.10243	-0.0202233	0.0508385
k__Bacteria;p__Firmicutes;c__Clostridia;o__Clostridiales;f__Clostridiaceae;g__Clostridium_sensu_stricto_1;s__Clostridium_paraputrificum;	0.0166103	0.030698	0.000763145	0.000364048	0.261803	0.281295	1.26441	-0.0163679	0.0480623
k__Bacteria;p__Proteobacteria;c__Gammaproteobacteria;o__Enterobacterales;f__Enterobacteriaceae;g__Klebsiella;s__Klebsiella_pneumoniae;	0.0140377	0.024241	0.00677291	0.00695362	0.507675	0.298985	0.70563	-0.0181203	0.0326499
k__Bacteria;p__Bacteroidota;c__Bacteroidia;o__Bacteroidales;f__Bacteroidaceae;g__Bacteroides;s__Bacteroides_fragilis;	0.0118943	0.0226735	0.0136979	0.0194297	0.885391	0.413065	-0.147949	-0.0290515	0.0254445
k__Bacteria;p__Firmicutes;c__Bacilli;o__Lactobacillales;f__Lactobacillaceae;g__Lactobacillus;s__Lactobacillus_johnsonii;	0.00886858	0.00357483	0.0214485	0.0198603	0.183778	0.281295	-1.52702	-0.0333756	0.00821569
k__Bacteria;p__Firmicutes;c__Bacilli;o__Erysipelotrichales;f__Erysipelotrichaceae;g__Faecalicoccus;s__Faecalicoccus_pleomorphus;	0.00827535	0.0186148	0.000873443	0.00103662	0.375206	0.281295	0.972499	-0.0121271	0.026931
k__Bacteria;p__Campilobacterota;c__Campylobacteria;o__Campylobacterales;f__Campylobacteraceae;g__Campylobacter;s__Campylobacter_jejuni;	0.0138946	0.0176255	0.00147263	0.00200736	0.145477	0.281295	1.71525	-0.00605375	0.0308977
k__Bacteria;p__Bacteroidota;c__Bacteroidia;o__Bacteroidales;f__Bacteroidaceae;g__Bacteroides;s__Bacteroides_uniformis;	0.00238781	0.00263251	0.0124846	0.0166698	0.199986	0.281295	-1.46548	-0.0275574	0.00736392
k__Bacteria;p__Cyanobacteria;c__Cyanobacteriia;o__Chloroplast;f__unidentified_Chloroplast;g__unidentified_Chloroplast;s__Lolium_perenne;	0.0149708	0.0102538	0.00693985	0.00341035	0.1178	0.281295	1.82043	-0.00272401	0.0187858
k__Bacteria;p__Proteobacteria;c__Alphaproteobacteria;o__Rickettsiales;f__Mitochondria;g__unidentified_Mitochondria;s__Gleditsia_sinensis;	0.000798917	0.000632744	0.00764039	0.0131607	0.25912	0.281295	-1.27187	-0.0206496	0.0069667
k__Bacteria;p__Firmicutes;c__Clostridia;o__Clostridiales;f__Clostridiaceae;g__Clostridium_sensu_stricto_1;s__Clostridium_perfringens;	0.00569974	0.0120622	0.000843633	0.000624986	0.36971	0.281295	0.984818	-0.00779901	0.0175112
k__Bacteria;p__unidentified_Bacteria;c__Saccharimonadia;o__Saccharimonadales;f__unidentified_Saccharimonadales;g__unidentified_Saccharimonadales;s__TM7_phylum_sp_oral_clone_FR058;	0.0052973	0.011689	0.000429269	0.000338423	0.354576	0.281295	1.01969	-0.00739778	0.0171338
k__Bacteria;p__Actinobacteriota;c__Actinobacteria;o__Micrococcales;f__Micrococcaceae;g__Pseudoglutamicibacter;s__Pseudoglutamicibacter_cumminsii;	0.000697562	0.000733814	0.00524662	0.0112616	0.368444	0.281295	-0.987363	-0.0163625	0.0072644
k__Bacteria;p__Firmicutes;c__Negativicutes;o__Acidaminococcales;f__Acidaminococcaceae;g__Phascolarctobacterium;s__Phascolarctobacterium_faecium;	0.00536288	0.0102794	0.000843633	0.000708657	0.331321	0.281295	1.07434	-0.00626342	0.0153019
k__Bacteria;p__Firmicutes;c__Bacilli;o__Lactobacillales;f__Lactobacillaceae;g__Lactobacillus;s__Lactobacillus_murinus;	0.00585773	0.00354325	0.0116529	0.00669091	0.0996129	0.281295	-1.87489	-0.0129887	0.00139841
k__Bacteria;p__Actinobacteriota;c__Actinobacteria;o__Micrococcales;f__Brevibacteriaceae;g__Brevibacterium;s__Brevibacterium_luteolum;	0.000485909	0.000445279	0.00401545	0.00901651	0.381998	0.281295	-0.957694	-0.0129895	0.00593042
k__Bacteria;p__Firmicutes;c__Bacilli;o__Lactobacillales;f__Streptococcaceae;g__Streptococcus;s__Streptococcus_salivarius_subsp_thermophilus;	0.00487995	0.00862155	0.00445068	0.00744453	0.928313	0.422195	0.0923098	-0.00996217	0.0108207
k__Bacteria;p__Bacteroidota;c__Bacteroidia;o__Bacteroidales;f__Tannerellaceae;g__Parabacteroides;s__Parabacteroides_distasonis;	0.00204499	0.00200522	0.0043225	0.0067136	0.45682	0.284712	-0.796204	-0.00931008	0.00475505
k__Bacteria;p__Firmicutes;c__Bacilli;o__Lactobacillales;f__Lactobacillaceae;g__Lactobacillus;s__Lactobacillus_reuteri;	0.00696668	0.00552088	0.00747345	0.00490345	0.869893	0.413065	-0.168112	-0.00723625	0.0062227
k__Bacteria;p__Proteobacteria;c__Gammaproteobacteria;o__Burkholderiales;f__Neisseriaceae;g__Alysiella;s__Alysiella_crassa;	0.00180949	0.00334755	0.00400949	0.00608346	0.460655	0.284712	-0.776086	-0.00877021	0.0043702
k__Bacteria;p__Proteobacteria;c__Gammaproteobacteria;o__Pseudomonadales;f__Moraxellaceae;g__Moraxella;s__Moraxella_oblonga;	0.00118049	0.0018022	0.0033477	0.00567796	0.407186	0.281295	-0.891131	-0.00811869	0.00378427
k__Bacteria;p__Bacteroidota;c__Bacteroidia;o__Bacteroidales;f__Bacteroidaceae;g__Bacteroides;s__Bacteroides_massiliensis;	0.00180651	0.00361004	0.00231328	0.00476611	0.839995	0.402268	-0.207618	-0.00600004	0.00498649
k__Bacteria;p__Firmicutes;c__Clostridia;o__Oscillospirales;f__Ruminococcaceae;g__Ruminococcus;s__bacterium_ic1277;	8.9431e-06	1.49647e-05	0.00178564	0.00415025	0.342378	0.281295	-1.0486	-0.00613212	0.00257872
k__Bacteria;p__Firmicutes;c__Bacilli;o__Lactobacillales;f__Enterococcaceae;g__Enterococcus;s__Enterococcus_cecorum;	0.00222981	0.00372754	0.0025309	0.00279098	0.877558	0.413065	-0.158377	-0.00458286	0.00398069
k__Bacteria;p__Firmicutes;c__Clostridia;o__Lachnospirales;f__Lachnospiraceae;g__Blautia;s__Blautia_sp_N6H1-15;	0.000310028	0.000259113	0.00150542	0.00328747	0.41477	0.281295	-0.887933	-0.00464335	0.00225256
k__Bacteria;p__Proteobacteria;c__Gammaproteobacteria;o__Pseudomonadales;f__Pseudomonadaceae;g__Pseudomonas;s__Pseudomonas_aeruginosa;	0.000569378	0.000574302	0.00268293	0.00356671	0.208506	0.281295	-1.43306	-0.0058493	0.00162219
k__Bacteria;p__Actinobacteriota;c__Actinobacteria;o__Bifidobacteriales;f__Bifidobacteriaceae;g__Bifidobacterium;s__Bifidobacterium_animalis;	0.00129973	0.00260104	0.000181843	0.000273002	0.342073	0.281295	1.047	-0.00160903	0.00384481
k__Bacteria;p__Firmicutes;c__Bacilli;o__Erysipelotrichales;f__Erysipelotrichaceae;g__Dubosiella;s__Firmicutes_bacterium_M10-2;	0.000157995	0.000149397	0.00207182	0.00211137	0.0771034	0.281295	-2.21477	-0.00412851	0.000300859
k__Bacteria;p__Firmicutes;c__Bacilli;o__Lactobacillales;f__Streptococcaceae;g__Lactococcus;s__Lactococcus_lactis;	0.000733335	0.000508422	0.00161572	0.00233859	0.404459	0.281295	-0.903134	-0.00333018	0.00156541
k__Bacteria;p__Actinobacteriota;c__Actinobacteria;o__Corynebacteriales;f__Corynebacteriaceae;g__Corynebacterium;s__Corynebacterium_amycolatum;	0.000521681	0.00082969	0.00141301	0.00208805	0.365745	0.281295	-0.971717	-0.00309161	0.00130895
k__Bacteria;p__Proteobacteria;c__Gammaproteobacteria;o__Burkholderiales;f__Alcaligenaceae;g__Oligella;s__Oligella_urethralis;	0.000166938	0.000197127	0.00100163	0.00209001	0.37408	0.281295	-0.973933	-0.00302622	0.00135684
k__Bacteria;p__Bacteroidota;c__Bacteroidia;o__Bacteroidales;f__Tannerellaceae;g__Parabacteroides;s__Parabacteroides_merdae;	0.00108808	0.00171116	0.000694581	0.000512984	0.609271	0.316965	0.539559	-0.00139901	0.00218601
k__Bacteria;p__Firmicutes;c__Clostridia;o__Peptostreptococcales-Tissierellales;f__unidentified_Peptostreptococcales-Tissierellales;g__Helcococcus;s__Helcococcus_sueciensis;	0.000175881	0.000219474	0.000840652	0.00179854	0.408867	0.281295	-0.898707	-0.0025498	0.00122026
k__Bacteria;p__Firmicutes;c__Clostridia;o__Clostridiales;f__Clostridiaceae;g__Clostridium_sensu_stricto_13;s__Clostridium_sp_CL-6;	0.000879405	0.00138617	0.000542548	0.000324459	0.584943	0.316965	0.579591	-0.00111397	0.00178768
k__Bacteria;p__Proteobacteria;c__Gammaproteobacteria;o__Cardiobacteriales;f__Cardiobacteriaceae;g__Suttonella;s__Suttonella_indologenes;	0.000667752	0.00121556	0.000745259	0.0011592	0.912249	0.422195	-0.113029	-0.00160587	0.00145085
k__Bacteria;p__Firmicutes;c__Clostridia;o__Lachnospirales;f__Lachnospiraceae;g__A2;s__Lachnospiraceae_bacterium_3-1;	0.00080786	0.00113751	0.000438212	0.000409551	0.481021	0.292303	0.748931	-0.000825359	0.00156466
k__Bacteria;p__Actinobacteriota;c__Actinobacteria;o__Micrococcales;f__Brevibacteriaceae;g__Brevibacterium;s__Brevibacterium_ravenspurgense;	5.06776e-05	4.72097e-05	0.000447155	0.000939528	0.348999	0.281295	-1.03237	-0.00138221	0.000589251
k__Bacteria;p__Actinobacteriota;c__Actinobacteria;o__Micrococcales;f__Dermabacteraceae;g__Brachybacterium;s__Brachybacterium_paraconglomeratum;	0.000146071	0.000154036	0.000447155	0.000939528	0.471875	0.289175	-0.77463	-0.00128509	0.000682925
k__Bacteria;p__Firmicutes;c__Bacilli;o__Bacillales;f__Bacillaceae;g__Anoxybacillus;s__Anoxybacillus_flavithermus;	0.000193767	0.000189093	0.000599188	0.00090595	0.328568	0.281295	-1.07304	-0.00135373	0.000542891
k__Bacteria;p__Firmicutes;c__Bacilli;o__Erysipelotrichales;f__Erysipelatoclostridiaceae;g__Erysipelatoclostridium;s__[Clostridium]_spiroforme;	1.78862e-05	1.59979e-05	0.000384553	0.000795866	0.310369	0.281295	-1.12829	-0.00120184	0.000468509
k__Bacteria;p__Proteobacteria;c__Gammaproteobacteria;o__Burkholderiales;f__Neisseriaceae;g__Neisseria;s__Neisseria_sp_10022;	0.000157995	0.000154036	0.000572359	0.000820819	0.275119	0.281295	-1.21533	-0.00127375	0.000445024
k__Bacteria;p__Firmicutes;c__Clostridia;o__Oscillospirales;f__Ruminococcaceae;g__Ruminococcus;s__Ruminococcus_flavefaciens;	0.00063496	0.000672364	0.000858538	0.000489965	0.526589	0.30709	-0.658275	-0.000990082	0.000542927
k__Bacteria;p__Actinobacteriota;c__Actinobacteria;o__Corynebacteriales;f__Corynebacteriaceae;g__Corynebacterium;s__Corynebacterium_stationis;	0.000223578	0.000266918	0.000560435	0.000643274	0.276592	0.281295	-1.18476	-0.00101594	0.000342222
k__Bacteria;p__Firmicutes;c__Bacilli;o__Lactobacillales;f__Carnobacteriaceae;g__Alloiococcus;s__bacterium_1_from_Psoroptes_ovis;	8.04879e-05	9.84554e-05	0.000366667	0.000709138	0.370905	0.281295	-0.979123	-0.0010292	0.000456845
k__Bacteria;p__Proteobacteria;c__Gammaproteobacteria;o__Pasteurellales;f__Pasteurellaceae;g__Pasteurella;s__[Pasteurella]_aerogenes;	0.00031599	0.000713359	0.000298103	0.00041743	0.959015	0.433432	0.0530082	-0.000759127	0.0007949
k__Bacteria;p__Proteobacteria;c__Gammaproteobacteria;o__Burkholderiales;f__Burkholderiaceae;g__Ralstonia;s__Ralstonia_pickettii;	0.000339838	0.000659611	0.000113279	0.000122186	0.443458	0.281295	0.827261	-0.000464068	0.000917185
k__Bacteria;p__Firmicutes;c__Bacilli;o__Lactobacillales;f__Streptococcaceae;g__Streptococcus;s__Streptococcus_rupicaprae;	0.000471003	0.0007266	0.000342819	0.000651158	0.754298	0.36855	0.321813	-0.000760765	0.00101713
k__Bacteria;p__unidentified_Bacteria;c__unidentified_Bacteria;o__unidentified_Bacteria;f__unidentified_Bacteria;g__unidentified_Bacteria;s__bacterium_MB7-1;	0.000369648	0.000506236	0.00040244	0.000622455	0.922315	0.422195	-0.100112	-0.000766742	0.000701159
k__Bacteria;p__Proteobacteria;c__Gammaproteobacteria;o__Pseudomonadales;f__Moraxellaceae;g__Acinetobacter;s__Acinetobacter_sp_CIP_53.82;	0.000187805	0.00029166	0.000620055	0.000766037	0.241011	0.281295	-1.29171	-0.00123826	0.000373763
k__Bacteria;p__Proteobacteria;c__Gammaproteobacteria;o__Enterobacterales;f__Morganellaceae;g__Proteus;s__Proteus_mirabilis;	0.000277236	0.000161472	0.000572359	0.000626273	0.308851	0.281295	-1.11773	-0.000950666	0.000360421
k__Bacteria;p__Firmicutes;c__Bacilli;o__Lactobacillales;f__Streptococcaceae;g__Lactococcus;s__Lactococcus_raffinolactis;	0.000262331	0.000583394	3.27914e-05	5.11141e-05	0.380474	0.281295	0.960088	-0.000382256	0.000841335
k__Bacteria;p__Firmicutes;c__Clostridia;o__Peptostreptococcales-Tissierellales;f__unidentified_Peptostreptococcales-Tissierellales;g__Tissierella;s__Tissierella_praeacuta;	0.000351762	0.000521673	0.000134147	0.000152505	0.365526	0.281295	0.980754	-0.000328749	0.00076398
k__Bacteria;p__Firmicutes;c__Clostridia;o__Lachnospirales;f__Lachnospiraceae;g__Lachnospiraceae_NK4A136_group;s__Trichinella_pseudospiralis;	0.000429269	0.00036743	0.000658809	0.00053747	0.410637	0.281295	-0.8636	-0.000832516	0.000373437
k__Bacteria;p__Firmicutes;c__Clostridia;o__Lachnospirales;f__Lachnospiraceae;g__Blautia;s__Lachnospiraceae_bacterium_28-4;	0.000178862	0.000143536	0.000411383	0.000466552	0.287999	0.281295	-1.16681	-0.000721375	0.000256333
k__Bacteria;p__Campilobacterota;c__Campylobacteria;o__Campylobacterales;f__Helicobacteraceae;g__Helicobacter;s__Helicobacter_typhlonius;	0.0003458	0.000252358	0.000706505	0.000454711	0.128653	0.281295	-1.69898	-0.000852332	0.000130921
k__Bacteria;p__Desulfobacterota;c__Desulfovibrionia;o__Desulfovibrionales;f__Desulfovibrionaceae;g__Desulfovibrio;s__Desulfovibrio_vulgaris;	0.000399459	0.000482287	9.83741e-05	7.22124e-05	0.188393	0.281295	1.51232	-0.000204154	0.000806323
k__Bacteria;p__Firmicutes;c__Bacilli;o__Bacillales;f__Marinococcaceae;g__Natribacillus;s__Ruegeria_sp_NKC1-1;	0.000235502	0.000447286	5.06776e-05	5.92319e-05	0.36025	0.281295	1.0034	-0.000283888	0.000653536
k__Bacteria;p__Actinobacteriota;c__Actinobacteria;o__Corynebacteriales;f__Corynebacteriaceae;g__Corynebacterium;s__Corynebacterium_urealyticum;	0.000223578	0.00042714	0.00020271	0.000318689	0.925636	0.422195	0.095912	-0.000469284	0.000511019
k__Bacteria;p__Actinobacteriota;c__Actinobacteria;o__Micrococcales;f__Dermacoccaceae;g__Dermacoccus;s__Dermacoccus_nishinomiyaensis;	3.27914e-05	5.81416e-05	0.000187805	0.000442589	0.432589	0.281295	-0.850609	-0.000618812	0.000308784
k__Bacteria;p__Proteobacteria;c__Gammaproteobacteria;o__Burkholderiales;f__Neisseriaceae;g__Neisseria;s__Neisseria_cinerea;	5.96207e-05	6.16145e-05	0.000283198	0.000443263	0.273656	0.281295	-1.22373	-0.000688021	0.000240865
k__Bacteria;p__Firmicutes;c__Bacilli;o__Lactobacillales;f__Lactobacillaceae;g__Lactobacillus;s__Lactobacillus_rhamnosus;	0.000223578	0.000429828	0	0	0.258629	0.281295	1.27412	-0.000227499	0.000674654
k__Bacteria;p__Campilobacterota;c__Campylobacteria;o__Campylobacterales;f__Helicobacteraceae;g__Helicobacter;s__Helicobacter_hepaticus;	0.000277236	0.000116878	0.000614093	0.000328769	0.0542875	0.281295	-2.36476	-0.000682141	8.42759e-06
k__Bacteria;p__Firmicutes;c__Bacilli;o__Lactobacillales;f__Aerococcaceae;g__Aerococcus;s__Aerococcus_urinaeequi;	0.000196748	0.000361991	0.000372629	0.000396802	0.441291	0.281295	-0.802101	-0.000665013	0.000313251
k__Bacteria;p__Actinobacteriota;c__Actinobacteria;o__Bifidobacteriales;f__Bifidobacteriaceae;g__Bifidobacterium;s__Bifidobacterium_longum;	0.000226559	0.000344544	3.57724e-05	3.39367e-05	0.233917	0.281295	1.34984	-0.00017047	0.000552042
k__Bacteria;p__Proteobacteria;c__Gammaproteobacteria;o__Pasteurellales;f__Pasteurellaceae;g__Mannheimia;s__Mannheimia_varigena;	2.98103e-05	3.33023e-05	0.000163957	0.000350208	0.392429	0.281295	-0.93406	-0.000501361	0.000233068
k__Bacteria;p__Actinobacteriota;c__Actinobacteria;o__Bifidobacteriales;f__Bifidobacteriaceae;g__Bifidobacterium;s__Galliscardovia_ingluviei;	7.45259e-05	8.11148e-05	0.000223578	0.000318706	0.31196	0.281295	-1.11018	-0.000482645	0.000184541
k__Bacteria;p__Proteobacteria;c__Gammaproteobacteria;o__Burkholderiales;f__Sutterellaceae;g__Parasutterella;s__Burkholderiales_bacterium_YL45;	0.000184824	0.000185419	0.000396478	0.000282447	0.160708	0.281295	-1.53444	-0.000525709	0.000102403
k__Bacteria;p__Firmicutes;c__Clostridia;o__Lachnospirales;f__Lachnospiraceae;g__Lachnospiraceae_NK4A136_group;s__Clostridiales_bacterium_CIEAF_020;	0.000363686	0.000391486	0.000169919	8.05872e-05	0.284433	0.281295	1.18748	-0.000216034	0.000603569
k__Bacteria;p__Firmicutes;c__Bacilli;o__Erysipelotrichales;f__Erysipelatoclostridiaceae;g__Erysipelatoclostridium;s__Erysipelatoclostridium_ramosum;	0.000354743	0.000346903	0.000238483	0.000284085	0.540149	0.312478	0.635125	-0.000293762	0.000526283
k__Bacteria;p__Firmicutes;c__Bacilli;o__Lactobacillales;f__Streptococcaceae;g__Streptococcus;s__Streptococcus_equinus;	0.000119241	0.000172179	0.000190786	0.000275626	0.603732	0.316965	-0.539251	-0.000375055	0.000231965
k__Bacteria;p__Firmicutes;c__Clostridia;o__Lachnospirales;f__Lachnospiraceae;g__Roseburia;s__Eubacterium_plexicaudatum;	0.000220597	0.00025936	5.36586e-05	4.93089e-05	0.178192	0.281295	1.54888	-0.000104601	0.000438477
k__Bacteria;p__Actinobacteriota;c__Actinobacteria;o__Corynebacteriales;f__Corynebacteriaceae;g__Corynebacterium;s__Corynebacterium_tuberculostearicum;	7.75069e-05	6.46548e-05	0.000146071	0.00026346	0.560176	0.314015	-0.619094	-0.000344317	0.000207189
k__Bacteria;p__Firmicutes;c__Bacilli;o__Lactobacillales;f__Streptococcaceae;g__Streptococcus;s__Streptococcus_acidominimus;	0.000101355	0.000223016	3.57724e-05	3.39367e-05	0.50688	0.298985	0.712127	-0.000168037	0.000299203
k__Bacteria;p__Proteobacteria;c__Gammaproteobacteria;o__Pseudomonadales;f__Moraxellaceae;g__Acinetobacter;s__Acinetobacter_baumannii;	8.645e-05	9.00845e-05	0.000214634	0.000223685	0.236611	0.281295	-1.30207	-0.000364017	0.000107648
k__Bacteria;p__Firmicutes;c__Bacilli;o__Staphylococcales;f__Staphylococcaceae;g__Jeotgalicoccus;s__Jeotgalicoccus_sp_M3T9B12;	0.000101355	0.000184728	0.000160976	0.000201091	0.604538	0.316965	-0.534828	-0.000308247	0.000189006
k__Bacteria;p__Deinococcota;c__Deinococci;o__Thermales;f__Thermaceae;g__Thermus;s__Thermus_thermophilus;	0.000140109	0.000195743	3.57724e-05	3.39367e-05	0.251611	0.281295	1.28645	-0.000100645	0.000309317
k__Bacteria;p__Actinobacteriota;c__Actinobacteria;o__Actinomycetales;f__Actinomycetaceae;g__Actinomyces;s__Actinomyces_sp_PTS3505;	1.49052e-05	2.37736e-05	7.45259e-05	0.000173935	0.442075	0.281295	-0.83189	-0.000241874	0.000122633
k__Bacteria;p__Firmicutes;c__Clostridia;o__Lachnospirales;f__Lachnospiraceae;g__Blautia;s__Lachnospiraceae_bacterium_DW59;	0.000232521	0.000107912	0.000220597	0.000154555	0.880303	0.413065	0.15495	-0.000162341	0.000186189
k__Bacteria;p__Bacteroidota;c__Bacteroidia;o__Flavobacteriales;f__Weeksellaceae;g__Chryseobacterium;s__Chryseobacterium_taklimakanense;	8.9431e-06	9.79668e-06	7.15448e-05	0.000175248	0.422049	0.281295	-0.873636	-0.000246457	0.000121254
k__Bacteria;p__Proteobacteria;c__Gammaproteobacteria;o__Pseudomonadales;f__Moraxellaceae;g__Acinetobacter;s__Acinetobacter_johnsonii;	0.000107317	0.000160379	4.76966e-05	5.50322e-05	0.421322	0.281295	0.861301	-0.000108689	0.000227931
k__Bacteria;p__Firmicutes;c__Bacilli;o__Bacillales;f__Planococcaceae;g__Sporosarcina;s__Sporosarcina_pasteurii;	6.26017e-05	0.000153342	9.53931e-05	0.000150783	0.716579	0.354917	-0.373493	-0.000228421	0.000162839
k__Bacteria;p__Bacteroidota;c__Bacteroidia;o__Bacteroidales;f__Bacteroidaceae;g__Bacteroides;s__Bacteroides_pyogenes;	6.55828e-05	0.000143833	3.27914e-05	2.86552e-05	0.605801	0.316965	0.547677	-0.00011778	0.000183363
k__Bacteria;p__Firmicutes;c__Bacilli;o__Erysipelotrichales;f__Erysipelotrichaceae;g__Faecalibaculum;s__Faecalibaculum_rodentium;	3.57724e-05	2.26245e-05	0.000119241	0.000117379	0.143826	0.281295	-1.71037	-0.000206355	3.94175e-05
k__Bacteria;p__Firmicutes;c__Bacilli;o__Bacillales;f__Marinococcaceae;g__Geomicrobium;s__Geomicrobium_halophilum;	5.06776e-05	0.000124134	5.96207e-06	1.4604e-05	0.419936	0.281295	0.876309	-8.53984e-05	0.000174829
k__Bacteria;p__Firmicutes;c__Bacilli;o__Erysipelotrichales;f__Erysipelotrichaceae;g__Dielma;s__Dielma_fastidiosa;	1.19241e-05	1.4604e-05	6.85638e-05	0.000118329	0.295606	0.281295	-1.16365	-0.000180656	6.73767e-05
k__Bacteria;p__Bacteroidota;c__Bacteroidia;o__Bacteroidales;f__Bacteroidaceae;g__Bacteroides;s__Bacteroides_caecimuris;	0.000131166	0.000108306	9.83741e-05	3.70896e-05	0.508557	0.298985	0.70162	-8.08668e-05	0.00014645
k__Bacteria;p__Proteobacteria;c__Gammaproteobacteria;o__Burkholderiales;f__Aquaspirillaceae;g__Aquaspirillum;s__Aquaspirillum_serpens;	4.76966e-05	0.000116832	0	0	0.363217	0.281295	1	-7.49113e-05	0.000170304
k__Bacteria;p__Desulfobacterota;c__Desulfovibrionia;o__Desulfovibrionales;f__Desulfovibrionaceae;g__Desulfovibrio;s__Desulfovibrio_fairfieldensis;	6.85638e-05	8.93714e-05	0.000131166	8.36391e-05	0.238919	0.281295	-1.25275	-0.000174011	4.88073e-05
k__Bacteria;p__Actinobacteriota;c__Actinobacteria;o__Micrococcales;f__Microbacteriaceae;g__Leucobacter;s__Leucobacter_holotrichiae;	6.55828e-05	0.000102852	3.87535e-05	4.8546e-05	0.581182	0.316965	0.577826	-8.25821e-05	0.000136241
k__Bacteria;p__Firmicutes;c__Clostridia;o__Christensenellales;f__Christensenellaceae;g__Christensenellaceae_R-7_group;s__bacterium_YE57;	8.04879e-05	3.3462e-05	0.00011626	8.81701e-05	0.386462	0.281295	-0.929144	-0.000128534	5.69896e-05
k__Bacteria;p__Firmicutes;c__Bacilli;o__Lactobacillales;f__Lactobacillaceae;g__Lactobacillus;s__Lactobacillus_vaginalis;	4.76966e-05	9.16686e-05	1.49052e-05	2.37736e-05	0.430692	0.281295	0.848164	-6.31629e-05	0.000128746
k__Bacteria;p__Proteobacteria;c__Alphaproteobacteria;o__Sphingomonadales;f__Sphingomonadaceae;g__Sphingomonas;s__Sphingomonas_paucimobilis;	9.53931e-05	8.73804e-05	1.78862e-05	1.95934e-05	0.082451	0.281295	2.12007	-1.3951e-05	0.000168965
k__Bacteria;p__Firmicutes;c__Bacilli;o__Staphylococcales;f__Staphylococcaceae;g__Macrococcus;s__Macrococcus_caseolyticus;	4.47155e-05	8.37029e-05	2.68293e-05	4.19469e-05	0.653357	0.332719	0.467951	-7.16013e-05	0.000107374
k__Bacteria;p__Firmicutes;c__Bacilli;o__Lactobacillales;f__Lactobacillaceae;g__Lactobacillus;s__Lactobacillus_saerimneri;	4.17345e-05	6.26443e-05	6.55828e-05	8.95502e-05	0.606004	0.316965	-0.534522	-0.000124866	7.71695e-05
k__Bacteria;p__Firmicutes;c__Clostridia;o__Lachnospirales;f__Lachnospiraceae;g__Lachnoclostridium;s__Lachnoclostridium_sp_YL32;	7.15448e-05	6.29838e-05	6.26017e-05	6.95035e-05	0.820091	0.395354	0.23355	-7.64886e-05	9.43748e-05
k__Bacteria;p__Actinobacteriota;c__Actinobacteria;o__Propionibacteriales;f__Propionibacteriaceae;g__Cutibacterium;s__Cutibacterium_acnes;	3.27914e-05	8.03222e-05	0	0	0.363217	0.281295	1	-5.15015e-05	0.000117084
k__Bacteria;p__Bacteroidota;c__Bacteroidia;o__Bacteroidales;f__Bacteroidaceae;g__Bacteroides;s__Bacteroides_barnesiae;	5.36586e-05	8.61514e-05	0	0	0.187618	0.281295	1.52564	-3.67517e-05	0.000144069
k__Bacteria;p__Cyanobacteria;c__Cyanobacteriia;o__Chloroplast;f__unidentified_Chloroplast;g__unidentified_Chloroplast;s__Planoglabratella_opercularis;	2.98103e-05	7.30201e-05	2.98103e-06	7.30201e-06	0.410774	0.281295	0.895533	-4.97309e-05	0.00010339
k__Bacteria;p__unidentified_Bacteria;c__Clostridia;o__Lachnospirales;f__Lachnospiraceae;g__unidentified_Lachnospiraceae;s__Clostridium_sp_Culture-27;	5.66397e-05	4.8546e-05	9.24121e-05	6.53928e-05	0.309298	0.281295	-1.0759	-0.000110705	3.91604e-05
k__Bacteria;p__Firmicutes;c__Clostridia;o__Peptococcales;f__Peptococcaceae;g__Peptococcus;s__Peptococcus_niger;	3.87535e-05	5.35592e-05	5.06776e-05	6.73212e-05	0.741589	0.364806	-0.33952	-9.0717e-05	6.68687e-05
k__Bacteria;p__Proteobacteria;c__Gammaproteobacteria;o__Pseudomonadales;f__Pseudomonadaceae;g__Pseudomonas;s__Pseudomonas_azotoformans;	3.27914e-05	6.44069e-05	2.98103e-06	7.30201e-06	0.309881	0.281295	1.12651	-3.7704e-05	9.73247e-05
k__Bacteria;p__Proteobacteria;c__Alphaproteobacteria;o__Rhizobiales;f__Beijerinckiaceae;g__Methylobacterium-Methylorubrum;s__Methylobacterium_aquaticum;	6.55828e-05	6.66046e-05	2.08672e-05	2.37736e-05	0.170415	0.281295	1.54878	-2.52414e-05	0.000114672
k__Bacteria;p__unidentified_Bacteria;c__Clostridia;o__Lachnospirales;f__Lachnospiraceae;g__unidentified_Lachnospiraceae;s__Clostridium_sp_Culture-54;	6.85638e-05	6.73212e-05	4.47155e-05	3.14919e-05	0.457346	0.284712	0.785977	-4.77189e-05	9.54155e-05
k__Bacteria;p__Firmicutes;c__Clostridia;o__Lachnospirales;f__Lachnospiraceae;g__Lachnospiraceae_NK4A136_group;s__Lachnospiraceae_bacterium_COE1;	6.55828e-05	5.3857e-05	3.87535e-05	4.29517e-05	0.363659	0.281295	0.953998	-3.62556e-05	8.99143e-05
k__Bacteria;p__Bacteroidota;c__Bacteroidia;o__Bacteroidales;f__Rikenellaceae;g__Alistipes;s__Alistipes_sp_cv1;	4.76966e-05	2.92081e-05	8.9431e-05	4.79937e-05	0.105162	0.281295	-1.81956	-9.43411e-05	1.08721e-05
k__Bacteria;p__Firmicutes;c__Clostridia;o__Lachnospirales;f__Lachnospiraceae;g__Blautia;s__Lachnospiraceae_bacterium_615;	5.36586e-05	5.05898e-05	8.04879e-05	5.15297e-05	0.384206	0.281295	-0.910066	-9.25192e-05	3.88606e-05
k__Bacteria;p__Bacteroidota;c__Bacteroidia;o__Bacteroidales;f__Bacteroidaceae;g__Bacteroides;s__Bacteroides_plebeius;	2.98103e-05	5.73103e-05	1.49052e-05	2.86552e-05	0.585793	0.316965	0.569803	-4.6353e-05	7.61633e-05
k__Bacteria;p__Proteobacteria;c__Alphaproteobacteria;o__Rhizobiales;f__Beijerinckiaceae;g__Methylobacterium-Methylorubrum;s__Methylobacterium_brachiatum;	5.36586e-05	5.30591e-05	1.78862e-05	2.26245e-05	0.174033	0.281295	1.51911	-2.03137e-05	9.18585e-05
k__Bacteria;p__Bacteroidota;c__Bacteroidia;o__Bacteroidales;f__Bacteroidaceae;g__Bacteroides;s__Bacteroides_graminisolvens;	2.68293e-05	5.74033e-05	0	0	0.304098	0.281295	1.14485	-3.34118e-05	8.70704e-05
k__Bacteria;p__Firmicutes;c__Negativicutes;o__Veillonellales-Selenomonadales;f__Veillonellaceae;g__Megasphaera;s__Megasphaera_hexanoica;	3.87535e-05	5.58974e-05	2.98103e-06	7.30201e-06	0.178899	0.281295	1.55438	-2.28044e-05	9.43492e-05
k__Bacteria;p__Proteobacteria;c__Gammaproteobacteria;o__Aeromonadales;f__Aeromonadaceae;g__Aeromonas;s__Pseudaeromonas_sharmana;	2.08672e-05	5.11141e-05	0	0	0.363217	0.281295	1	-3.27737e-05	7.45082e-05
k__Bacteria;p__unidentified_Bacteria;c__Bacteroidia;o__Sphingobacteriales;f__Sphingobacteriaceae;g__unidentified_Sphingobacteriaceae;s__Sphingobacterium_jejuense;	0	0	2.38483e-05	5.01665e-05	0.296777	0.281295	-1.16445	-7.64948e-05	2.87982e-05
k__Bacteria;p__Firmicutes;c__Clostridia;o__Oscillospirales;f__Ruminococcaceae;g__Ruminococcus;s__Ruminococcus_sp_N15.MGS-57;	2.68293e-05	4.89834e-05	5.96207e-06	1.4604e-05	0.356657	0.281295	1	-3.04426e-05	7.2177e-05
k__Bacteria;p__Firmicutes;c__Clostridia;o__Lachnospirales;f__Lachnospiraceae;g__Anaerosporobacter;s__Clostridiaceae_bacterium_OCF_9;	2.38483e-05	5.01665e-05	5.96207e-06	1.4604e-05	0.434699	0.281295	0.838525	-3.46532e-05	7.04256e-05
k__Bacteria;p__Firmicutes;c__Clostridia;o__Oscillospirales;f__Ruminococcaceae;g__Candidatus_Soleaferrea;s__Ruminococcaceae_bacterium_GD6;	2.68293e-05	3.70896e-05	6.26017e-05	5.85073e-05	0.239633	0.281295	-1.26491	-0.000100376	2.88307e-05
k__Bacteria;p__Firmicutes;c__Bacilli;o__Lactobacillales;f__Lactobacillaceae;g__Lactobacillus;s__Lactobacillus_mucosae;	1.19241e-05	1.84728e-05	5.36586e-05	4.52489e-05	0.0770562	0.281295	-2.09165	-8.94677e-05	5.99871e-06
k__Bacteria;p__unidentified_Bacteria;c__Clostridia;o__Oscillospirales;f__Ruminococcaceae;g__unidentified_Ruminococcaceae;s__[Clostridium]_leptum;	4.47155e-05	4.03927e-05	6.26017e-05	3.3462e-05	0.423732	0.281295	-0.835269	-6.58237e-05	3.00513e-05
k__Bacteria;p__Actinobacteriota;c__Actinobacteria;o__Bifidobacteriales;f__Bifidobacteriaceae;g__Alloscardovia;s__Alloscardovia_omnicolens;	2.08672e-05	4.29517e-05	2.98103e-06	7.30201e-06	0.358375	0.281295	1.0056	-2.70948e-05	6.28672e-05
k__Bacteria;p__Bacteroidota;c__Bacteroidia;o__Bacteroidales;f__Bacteroidaceae;g__Bacteroides;s__Bacteroides_caecigallinarum;	2.68293e-05	4.4894e-05	0	0	0.203111	0.281295	1.46385	-2.02841e-05	7.39427e-05
k__Bacteria;p__Proteobacteria;c__Gammaproteobacteria;o__Burkholderiales;f__Alcaligenaceae;g__Bordetella;s__Bordetella_trematum;	0	0	3.27914e-05	3.47134e-05	0.0685758	0.281295	-2.31387	-6.92208e-05	3.63807e-06
k__Bacteria;p__Proteobacteria;c__Alphaproteobacteria;o__Acetobacterales;f__Acetobacteraceae;g__Komagataeibacter;s__Komagataeibacter_hansenii;	2.98103e-05	3.33023e-05	1.19241e-05	1.4604e-05	0.268214	0.281295	1.20483	-1.73693e-05	5.31417e-05
k__Bacteria;p__Proteobacteria;c__Alphaproteobacteria;o__Sphingomonadales;f__Sphingomonadaceae;g__Novosphingobium;s__Novosphingobium_capsulatum;	2.98103e-06	7.30201e-06	3.27914e-05	3.82224e-05	0.115463	0.281295	-1.87647	-6.98271e-05	1.02064e-05
k__Bacteria;p__Proteobacteria;c__Gammaproteobacteria;o__Xanthomonadales;f__Xanthomonadaceae;g__Stenotrophomonas;s__[Pseudomonas]_geniculata;	1.49052e-05	3.65101e-05	5.96207e-06	9.2364e-06	0.583276	0.316965	0.581675	-2.9272e-05	4.71582e-05
k__Bacteria;p__Firmicutes;c__Bacilli;o__Lactobacillales;f__Leuconostocaceae;g__Weissella;s__Weissella_paramesenteroides;	1.19241e-05	9.2364e-06	2.98103e-05	3.69456e-05	0.296526	0.281295	-1.15045	-5.65565e-05	2.0784e-05
k__Bacteria;p__Firmicutes;c__Bacilli;o__Aneurinibacillales;f__Aneurinibacillaceae;g__Aneurinibacillus;s__Aneurinibacillus_terranovensis;	1.49052e-05	3.65101e-05	0	0	0.363217	0.281295	1	-2.34098e-05	5.32201e-05
k__Bacteria;p__Proteobacteria;c__Alphaproteobacteria;o__Rhizobiales;f__Beijerinckiaceae;g__Methylobacterium-Methylorubrum;s__Methylobacterium_adhaesivum;	2.08672e-05	3.65101e-05	0	0	0.220404	0.281295	1.4	-1.74477e-05	5.91822e-05
k__Bacteria;p__Firmicutes;c__Bacilli;o__Lactobacillales;f__Lactobacillaceae;g__Lactobacillus;s__Lactobacillus_aviarius;	1.78862e-05	2.26245e-05	1.78862e-05	2.99294e-05	1	0.440932	0	-3.44753e-05	3.44753e-05
k__Bacteria;p__unidentified_Bacteria;c__Alphaproteobacteria;o__Rhodospirillales;f__unidentified_Rhodospirillales;g__unidentified_Rhodospirillales;s__Azospirillum_sp_47_25;	1.49052e-05	2.86552e-05	1.49052e-05	1.75856e-05	1	0.440932	1.23423e-15	-3.14545e-05	3.14545e-05
k__Bacteria;p__Proteobacteria;c__Gammaproteobacteria;o__Xanthomonadales;f__Xanthomonadaceae;g__Stenotrophomonas;s__Stenotrophomonas_rhizophila;	1.49052e-05	2.86552e-05	0	0	0.258629	0.281295	1.27412	-1.51666e-05	4.49769e-05
k__Bacteria;p__Firmicutes;c__Bacilli;o__Lactobacillales;f__Streptococcaceae;g__Lactococcus;s__Lactococcus_garvieae;	1.19241e-05	2.92081e-05	5.96207e-06	1.4604e-05	0.667599	0.33525	0.447214	-2.5258e-05	3.71821e-05
k__Bacteria;p__Cyanobacteria;c__Cyanobacteriia;o__Chloroplast;f__unidentified_Chloroplast;g__unidentified_Chloroplast;s__Minutocellus_sp_CCMP1701;	1.19241e-05	2.92081e-05	0	0	0.363217	0.281295	1	-1.87278e-05	4.25761e-05
k__Bacteria;p__Bacteroidota;c__Bacteroidia;o__Sphingobacteriales;f__Sphingobacteriaceae;g__Sphingobacterium;s__Sphingobacterium_wenxiniae;	1.19241e-05	2.92081e-05	0	0	0.363217	0.281295	1	-1.87278e-05	4.25761e-05
k__Bacteria;p__Firmicutes;c__Bacilli;o__Bacillales;f__Bacillaceae;g__Bacillus;s__Bacillus_trypoxylicola;	5.96207e-06	9.2364e-06	1.19241e-05	2.92081e-05	0.650447	0.332719	-0.476731	-3.65758e-05	2.46516e-05
k__Bacteria;p__Firmicutes;c__Bacilli;o__Bacillales;f__Bacillaceae;g__Bacillus;s__Bacillus_coagulans;	2.98103e-06	7.30201e-06	2.38483e-05	3.13221e-05	0.167158	0.281295	-1.58927	-5.36503e-05	1.19159e-05
k__Bacteria;p__Firmicutes;c__Bacilli;o__Bacillales;f__Planococcaceae;g__Kurthia;s__Kurthia_sp_11kri321;	0	0	1.49052e-05	2.86552e-05	0.258629	0.281295	-1.27412	-4.49769e-05	1.51666e-05
k__Bacteria;p__Bacteroidota;c__Bacteroidia;o__Bacteroidales;f__Tannerellaceae;g__Parabacteroides;s__Parabacteroides_goldsteinii;	5.96207e-06	1.4604e-05	2.08672e-05	2.37736e-05	0.225741	0.281295	-1.30856	-4.10057e-05	1.11954e-05
k__Bacteria;p__Proteobacteria;c__Gammaproteobacteria;o__Pseudomonadales;f__Pseudomonadaceae;g__Pseudomonas;s__Pseudomonas_psychrotolerans;	5.96207e-06	1.4604e-05	1.19241e-05	2.16613e-05	0.590141	0.316965	-0.559017	-3.01866e-05	1.82625e-05
k__Bacteria;p__Actinobacteriota;c__Actinobacteria;o__Corynebacteriales;f__Mycobacteriaceae;g__Mycobacterium;s__Mycobacterium_phlei;	8.9431e-06	2.1906e-05	2.98103e-06	7.30201e-06	0.550055	0.313197	0.632456	-1.70155e-05	2.89396e-05
k__Bacteria;p__Cyanobacteria;c__Cyanobacteriia;o__Chloroplast;f__unidentified_Chloroplast;g__unidentified_Chloroplast;s__Virgulinella_fragilis;	1.78862e-05	2.77092e-05	0	0	0.174688	0.281295	1.58114	-1.11928e-05	4.69652e-05
k__Bacteria;p__Firmicutes;c__Bacilli;o__Lactobacillales;f__Aerococcaceae;g__Facklamia;s__Facklamia_tabacinasalis;	5.96207e-06	1.4604e-05	8.9431e-06	2.1906e-05	0.78798	0.382423	-0.27735	-2.74187e-05	2.14566e-05
k__Bacteria;p__Firmicutes;c__Bacilli;o__Lactobacillales;f__Lactobacillaceae;g__Lactobacillus;s__Lactobacillus_plantarum;	2.08672e-05	2.63278e-05	5.96207e-06	1.4604e-05	0.260652	0.281295	1.21268	-1.35581e-05	4.33685e-05
k__Bacteria;p__Proteobacteria;c__Alphaproteobacteria;o__Caulobacterales;f__Caulobacteraceae;g__Brevundimonas;s__Brevundimonas_diminuta;	5.96207e-06	1.4604e-05	1.19241e-05	1.4604e-05	0.495648	0.298681	-0.707107	-2.47489e-05	1.28248e-05
k__Bacteria;p__Actinobacteriota;c__Coriobacteriia;o__Coriobacteriales;f__Coriobacteriaceae;g__Collinsella;s__Collinsella_aerofaciens;	5.96207e-06	1.4604e-05	5.96207e-06	1.4604e-05	1	0.440932	0	-1.87869e-05	1.87869e-05
k__Bacteria;p__Proteobacteria;c__Gammaproteobacteria;o__Enterobacterales;f__Yersiniaceae;g__Serratia;s__Rahnella_aquatilis;	5.96207e-06	1.4604e-05	0	0	0.363217	0.281295	1	-9.36392e-06	2.12881e-05
k__Bacteria;p__Proteobacteria;c__Alphaproteobacteria;o__Caulobacterales;f__Caulobacteraceae;g__Brevundimonas;s__Brevundimonas_intermedia;	1.49052e-05	1.75856e-05	2.98103e-06	7.30201e-06	0.170982	0.281295	1.53393	-6.64085e-06	3.04891e-05
k__Bacteria;p__Actinobacteriota;c__Actinobacteria;o__Propionibacteriales;f__Nocardioidaceae;g__Nocardioides;s__Nocardioides_sp_78;	0	0	5.96207e-06	1.4604e-05	0.363217	0.281295	-1	-2.12881e-05	9.36392e-06
k__Bacteria;p__Actinobacteriota;c__Actinobacteria;o__Micrococcales;f__Micrococcaceae;g__Nesterenkonia;s__Nesterenkonia_sp;	0	0	1.19241e-05	1.84728e-05	0.174688	0.281295	-1.58114	-3.13101e-05	7.46187e-06
k__Bacteria;p__Firmicutes;c__Bacilli;o__Lactobacillales;f__Carnobacteriaceae;g__Alkalibacterium;s__Alkalibacterium_iburiense;	0	0	5.96207e-06	1.4604e-05	0.363217	0.281295	-1	-2.12881e-05	9.36392e-06
k__Bacteria;p__Firmicutes;c__Clostridia;o__unidentified_Clostridia;f__Hungateiclostridiaceae;g__Fastidiosipila;s__Clostridiales_bacterium_feline_oral_taxon_339;	2.98103e-06	7.30201e-06	2.98103e-06	7.30201e-06	1	0.440932	0	-9.39343e-06	9.39343e-06
k__Bacteria;p__Proteobacteria;c__Gammaproteobacteria;o__Pseudomonadales;f__Moraxellaceae;g__Acinetobacter;s__Acinetobacter_ursingii;	5.96207e-06	9.2364e-06	0	0	0.174688	0.281295	1.58114	-3.73094e-06	1.56551e-05
k__Bacteria;p__Proteobacteria;c__Gammaproteobacteria;o__Pseudomonadales;f__Pseudomonadaceae;g__Pseudomonas;s__Pseudomonas_fragi;	2.98103e-06	7.30201e-06	5.96207e-06	9.2364e-06	0.549738	0.313197	-0.620174	-1.3769e-05	7.80694e-06
k__Bacteria;p__Bacteroidota;c__Bacteroidia;o__Bacteroidales;f__Bacteroidaceae;g__Bacteroides;s__Bacteroides_salanitronis;	2.98103e-06	7.30201e-06	0	0	0.363217	0.281295	1	-4.68196e-06	1.0644e-05
Others	0.378278	0.296185	0.509805	0.193696	0.387396	0.281295	-0.910354	-0.460596	0.197543
