# Supplementary material for: Characterization of Intestinal Microbiota in Lambs with Different Susceptibility to Escherichia coli F17
Source: Vet Sci. 2022 Dec 1;9(12):670. doi: 10.3390/vetsci9120670 (PMC9782581; doi:10.3390/vetsci9120670)
Supplement: Supplementary file 1 [file vetsci-09-00670-s001.zip › Supplementary Table S4.xlsx]

## Sheet: level1
Taxa	avg(SE)	sd(SE)	avg(AN)	sd(AN)	p.value	q.values	interval lower	interval upper
Metabolism	0.45324	0.0180134	0.45142	0.00824865	0.828405	0.572682	-0.0173012	0.0209408
Genetic Information Processing	0.233218	0.0128798	0.218023	0.0168076	0.111355	0.175202	-0.00424481	0.0346346
Environmental Information Processing	0.135647	0.018679	0.151675	0.0122929	0.114387	0.175202	-0.0368082	0.00475229
Cellular Processes	0.0741469	0.00928067	0.074806	0.00635177	0.889077	0.572682	-0.0110736	0.00975549
Unclassified	0.0537255	0.00335286	0.0564171	0.00151911	0.11657	0.175202	-0.00624814	0.000864939
Human Diseases	0.0313679	0.00229024	0.0306824	0.00093339	0.52017	0.46908	-0.00173025	0.00310137
Organismal Systems	0.0186545	0.00345115	0.0169761	0.00180055	0.323588	0.364757	-0.00202603	0.00538277

## Sheet: level2
Taxa	avg(SE)	sd(SE)	avg(AN)	sd(AN)	p.value	q.values	interval lower	interval upper
Environmental Information Processing;Membrane transport	0.102634	0.0167367	0.11696	0.0093273	0.105209	0.321618	-0.0324307	0.00377981
Metabolism;Carbohydrate metabolism	0.106596	0.00481653	0.104739	0.00515895	0.533731	0.537293	-0.00456672	0.00828165
Genetic Information Processing;Replication and repair	0.0953881	0.0079074	0.089376	0.00960196	0.264796	0.414984	-0.00535928	0.0173836
Metabolism;Amino acid metabolism	0.0906161	0.00741542	0.0890132	0.00355538	0.64725	0.570297	-0.00629504	0.00950071
Genetic Information Processing;Translation	0.0934913	0.00587456	0.0857971	0.00650177	0.0572581	0.321618	-0.000287651	0.015676
Metabolism;Energy metabolism	0.0446204	0.00448827	0.0422725	0.00207986	0.282813	0.414984	-0.00242025	0.00711604
Metabolism;Nucleotide metabolism	0.0418158	0.00364037	0.0390561	0.00447071	0.269252	0.414984	-0.00251398	0.00803343
Metabolism;Glycan biosynthesis and metabolism	0.0384154	0.00887276	0.0339414	0.00463406	0.307346	0.414984	-0.00505097	0.0139989
Metabolism;Metabolism of cofactors and vitamins	0.0329216	0.002786	0.0320027	0.00110915	0.478984	0.498809	-0.00201705	0.00385488
Environmental Information Processing;Signal transduction	0.0315021	0.0030634	0.0331358	0.00403863	0.449483	0.498809	-0.00629039	0.00302315
Metabolism;Lipid metabolism	0.0257169	0.00234519	0.0293832	0.00293138	0.0389361	0.321618	-0.0071035	-0.000229022
Cellular Processes;Transport and catabolism	0.0264816	0.00359996	0.0246323	0.00193647	0.301335	0.414984	-0.00202802	0.0057266
Genetic Information Processing;Folding, sorting and degradation	0.0260666	0.00265873	0.0239154	0.00131644	0.117144	0.321618	-0.00068817	0.00499056
Metabolism;Enzyme families	0.0225727	0.00213036	0.0237036	0.000434129	0.254562	0.414984	-0.00336098	0.00109915
Cellular Processes;Cellular community - prokaryotes	0.0207582	0.00256128	0.0240426	0.0031166	0.0751575	0.321618	-0.00697264	0.000403843
Cellular Processes;Cell motility	0.0191725	0.00959357	0.0187218	0.00439926	0.919608	0.671387	-0.00973367	0.0106352
Genetic Information Processing;Transcription	0.0182723	0.00157029	0.018935	0.000629084	0.371279	0.462743	-0.00231789	0.000992558
Metabolism;Metabolism of other amino acids	0.0147874	0.000990984	0.016533	0.000838633	0.00839414	0.248387	-0.00293089	-0.000560311
Unclassified;Cellular processes and signaling	0.0155715	0.00106681	0.0152014	0.000564112	0.475062	0.498809	-0.000776586	0.00151695
Unclassified;Metabolism	0.0143982	0.00179414	0.0161052	0.00127021	0.0895653	0.321618	-0.00373696	0.000322925
Metabolism;Xenobiotics biodegradation and metabolism	0.0109152	0.00368202	0.0156079	0.004714	0.0852925	0.321618	-0.0101772	0.000791973
Unclassified;Genetic information processing	0.012726	0.00158531	0.0131524	0.00103533	0.59526	0.561782	-0.0021872	0.00133446
Metabolism;Biosynthesis of other secondary metabolites	0.012783	0.00156467	0.0124297	0.00132665	0.682273	0.570297	-0.00151949	0.00222611
Human Diseases;Drug resistance	0.0125137	0.00174843	0.0122008	0.00104445	0.716336	0.570297	-0.00159778	0.00222342
Metabolism;Metabolism of terpenoids and polyketides	0.0114795	0.00123626	0.0127384	0.00120327	0.104174	0.321618	-0.00282834	0.000310505
Unclassified;Poorly characterized	0.0101451	0.00217218	0.0111866	0.000908493	0.316045	0.414984	-0.00333542	0.00125244
Human Diseases;Infectious diseases	0.00758678	0.000930049	0.00776796	0.0005664	0.693965	0.570297	-0.00120074	0.000838381
Cellular Processes;Cell growth and death	0.00773449	0.000856564	0.00740919	0.000622353	0.470673	0.498809	-0.000650424	0.00130101
Organismal Systems;Endocrine system	0.00724474	0.00097285	0.00748662	0.000615169	0.619938	0.567342	-0.00131557	0.000831824
Human Diseases;Cancers	0.00511315	0.000311632	0.00486253	0.000136981	0.115173	0.321618	-7.93388e-05	0.000580569
Organismal Systems;Aging	0.00417685	0.000962245	0.00356438	0.000205869	0.183035	0.414984	-0.00039473	0.00161967
Human Diseases;Endocrine and metabolic diseases	0.00290886	0.000212499	0.00260375	0.000130549	0.0164493	0.248387	7.18044e-05	0.000538408
Organismal Systems;Nervous system	0.00257626	0.000941976	0.0019524	0.000387249	0.179448	0.414984	-0.000370127	0.00161786
Organismal Systems;Immune system	0.00243635	0.00087512	0.00187633	0.000511991	0.212773	0.414984	-0.000393163	0.0015132
Human Diseases;Neurodegenerative diseases	0.00160692	0.000675157	0.00151003	0.000448007	0.776466	0.586237	-0.000655531	0.000849316
Environmental Information Processing;Signaling molecules and interaction	0.00151028	0.000382662	0.00157916	0.000272585	0.72777	0.570297	-0.00050251	0.000364757
Human Diseases;Cardiovascular diseases	0.00125141	0.000293035	0.00126426	0.000236432	0.935105	0.671387	-0.000357433	0.000331735
Organismal Systems;Environmental adaptation	0.00125644	0.000328794	0.00125182	0.000162773	0.976255	0.671387	-0.000346515	0.00035574
Unclassified;Viral protein family	0.000884706	0.000164326	0.000771612	0.00015912	0.253737	0.414984	-9.50054e-05	0.000321194
Organismal Systems;Digestive system	0.000409005	0.000191506	0.000370462	0.000194314	0.73647	0.570297	-0.000209632	0.00028672
Organismal Systems;Excretory system	0.000377301	0.000332523	0.00029386	0.000102912	0.578668	0.561782	-0.000264998	0.00043188
Human Diseases;Immune diseases	0.000290652	0.000113915	0.000335756	2.44775e-05	0.383063	0.462743	-0.00016434	7.41316e-05
Organismal Systems;Circulatory system	0.000177571	0.000201394	0.000180277	0.000121055	0.978171	0.671387	-0.000223001	0.000217589
Human Diseases;Substance dependence	9.65049e-05	5.80368e-05	0.00013724	4.31568e-05	0.200189	0.414984	-0.00010727	2.58e-05

## Sheet: level3
Taxa	avg(SE)	sd(SE)	avg(AN)	sd(AN)	p.value	q.values	interval lower	interval upper
Environmental Information Processing;Membrane transport;Transporters	0.0649103	0.0101886	0.0737711	0.00407289	0.0911998	0.277042	-0.0195995	0.00187791
Genetic Information Processing;Replication and repair;DNA_repair_and_recombination_proteins	0.0324429	0.00238599	0.0306011	0.00305869	0.273385	0.292934	-0.0017154	0.00539906
Environmental Information Processing;Signal transduction;Two-component_system	0.0259633	0.00445722	0.028649	0.00389487	0.292852	0.300149	-0.00808317	0.00271172
Genetic Information Processing;Translation;Transfer_RNA_biogenesis	0.0241783	0.00198663	0.0218527	0.00221024	0.0845874	0.277042	-0.000381908	0.00503296
Metabolism;Nucleotide metabolism;Purine_metabolism	0.0234406	0.00202689	0.0221505	0.00226342	0.323089	0.313817	-0.0014782	0.00405837
Environmental Information Processing;Membrane transport;ABC_transporters	0.0182331	0.00416211	0.0218671	0.00280736	0.110856	0.277042	-0.0082891	0.00102111
Metabolism;Nucleotide metabolism;Pyrimidine_metabolism	0.0183752	0.00166738	0.0169055	0.00221659	0.225646	0.277042	-0.00107995	0.00401923
Metabolism;Amino acid metabolism;Amino_acid_related_enzymes	0.0185256	0.001784	0.0164296	0.00149536	0.0527406	0.277042	-3.0238e-05	0.00422227
Metabolism;Enzyme families;Peptidases	0.0156238	0.0018475	0.0162916	0.0010324	0.462186	0.351809	-0.00266714	0.00133141
Cellular Processes;Cellular community - prokaryotes;Quorum_sensing	0.0142515	0.00179407	0.0162863	0.00187855	0.0840397	0.277042	-0.00439838	0.000328743
Cellular Processes;Transport and catabolism;Exosome	0.0152599	0.00177087	0.0144511	0.000855163	0.346357	0.313817	-0.00107842	0.00269592
Genetic Information Processing;Translation;Ribosome	0.0151058	0.00156206	0.0131682	0.0016251	0.0615421	0.277042	-0.000113235	0.00398845
Metabolism;Carbohydrate metabolism;Pyruvate_metabolism	0.0139687	0.000326949	0.0139762	0.00024088	0.964465	0.533474	-0.000381439	0.00036626
Genetic Information Processing;Translation;Aminoacyl-tRNA_biosynthesis	0.0146477	0.00137665	0.0129435	0.00154741	0.0718961	0.277042	-0.000183242	0.00359166
Genetic Information Processing;Replication and repair;DNA_replication_proteins	0.0130307	0.00131383	0.0120908	0.00148956	0.273748	0.292934	-0.000870653	0.0027504
Metabolism;Carbohydrate metabolism;Glycolysis/Gluconeogenesis	0.0128615	0.00117451	0.0121838	0.00107413	0.32172	0.313817	-0.000771665	0.00212702
Genetic Information Processing;Replication and repair;Chromosome_and_associated_proteins	0.0122694	0.00139934	0.0122834	0.000898298	0.984018	0.537184	-0.0015629	0.00153489
Genetic Information Processing;Translation;Ribosome_biogenesis	0.0121137	0.000583223	0.0121348	0.000417062	0.943879	0.527057	-0.000682752	0.000640383
Genetic Information Processing;Translation;Mitochondrial_biogenesis	0.0123305	0.000975638	0.0112226	0.000460374	0.0395089	0.277042	7.01235e-05	0.0021458
Environmental Information Processing;Membrane transport;Secretion_system	0.0110392	0.001892	0.0123764	0.00266402	0.342248	0.313817	-0.00435381	0.00167931
Metabolism;Carbohydrate metabolism;Amino_sugar_and_nucleotide_sugar_metabolism	0.0119382	0.00128407	0.0108987	0.00197098	0.308489	0.313106	-0.0011486	0.00322761
Metabolism;Amino acid metabolism;Alanine,_aspartate_and_glutamate_metabolism	0.0115869	0.00141175	0.0103301	0.000883326	0.0999451	0.277042	-0.000298215	0.00281185
Metabolism;Energy metabolism;Carbon_fixation_pathways_in_prokaryotes	0.0105141	0.00134717	0.00948876	0.000751175	0.142919	0.277042	-0.000432127	0.00248272
Metabolism;Glycan biosynthesis and metabolism;Peptidoglycan_biosynthesis_and_degradation_proteins	0.00988397	0.000917663	0.0096281	0.000706859	0.601056	0.40106	-0.000807175	0.00131892
Metabolism;Carbohydrate metabolism;Starch_and_sucrose_metabolism	0.00964339	0.00219845	0.00948575	0.00201034	0.899456	0.515235	-0.00255511	0.0028704
Genetic Information Processing;Folding, sorting and degradation;Chaperones_and_folding_catalysts	0.00997975	0.00119401	0.00900504	0.000539213	0.111436	0.277042	-0.000291568	0.00224098
Genetic Information Processing;Replication and repair;Homologous_recombination	0.00951809	0.00105858	0.00892183	0.00118205	0.379267	0.322351	-0.000849487	0.002042
Cellular Processes;Cell motility;Bacterial_motility_proteins	0.00911633	0.00467925	0.00907758	0.00286058	0.986601	0.537191	-0.0050942	0.0051717
Metabolism;Amino acid metabolism;Cysteine_and_methionine_metabolism	0.00938666	0.000646911	0.00864428	0.000615246	0.0690766	0.277042	-6.99833e-05	0.00155474
Metabolism;Carbohydrate metabolism;Glyoxylate_and_dicarboxylate_metabolism	0.00878852	0.00197175	0.00900533	0.00149683	0.834753	0.49303	-0.0024909	0.00205728
Genetic Information Processing;Replication and repair;Mismatch_repair	0.00922268	0.00113881	0.00855986	0.00126197	0.362263	0.313817	-0.000885617	0.00221125
Metabolism;Amino acid metabolism;Glycine,_serine_and_threonine_metabolism	0.0089734	0.000662165	0.0086719	0.000234452	0.332127	0.313817	-0.000393862	0.000996867
Metabolism;Energy metabolism;Oxidative_phosphorylation	0.00920719	0.00195429	0.00835226	0.000821854	0.357509	0.313817	-0.00120943	0.0029193
Genetic Information Processing;Transcription;Transcription_factors	0.00787109	0.00225363	0.00945931	0.00121454	0.168656	0.277042	-0.00401601	0.000839566
Metabolism;Carbohydrate metabolism;Citrate_cycle_(TCA_cycle)	0.00846494	0.00166193	0.00743495	0.000761655	0.209965	0.277042	-0.000734226	0.00279421
Unclassified;Genetic information processing;Replication,_recombination_and_repair_proteins	0.00767256	0.00155715	0.0082999	0.000975421	0.426125	0.338505	-0.0023429	0.00108821
Genetic Information Processing;Translation;Messenger_RNA_Biogenesis	0.00811929	0.00116506	0.00771521	0.00023819	0.440364	0.346138	-0.000815512	0.00162365
Metabolism;Carbohydrate metabolism;Butanoate_metabolism	0.0076949	0.000947951	0.00813788	0.000777263	0.397647	0.327328	-0.00156389	0.00067795
Genetic Information Processing;Folding, sorting and degradation;RNA_degradation	0.00794422	0.00142332	0.00746802	0.000373537	0.459747	0.351809	-0.00101371	0.00196611
Metabolism;Glycan biosynthesis and metabolism;Peptidoglycan_biosynthesis	0.00766712	0.000994668	0.00736909	0.000919627	0.601809	0.40106	-0.000935224	0.0015313
Metabolism;Carbohydrate metabolism;Propanoate_metabolism	0.00693796	0.000651871	0.00802497	0.000648162	0.0159301	0.277042	-0.00192321	-0.000250814
Cellular Processes;Transport and catabolism;Prokaryotic_Defense_System	0.00764876	0.000731383	0.00688397	0.000734868	0.10092	0.277042	-0.000178322	0.0017079
Metabolism;Carbohydrate metabolism;Galactose_metabolism	0.00772591	0.00199646	0.00674234	0.00194855	0.408051	0.331971	-0.00155428	0.00352142
Metabolism;Energy metabolism;Methane_metabolism	0.00723387	0.000764733	0.00717228	0.000192324	0.854991	0.502146	-0.00073885	0.000862026
Genetic Information Processing;Replication and repair;Nucleotide_excision_repair	0.00755952	0.000988446	0.00645744	0.000611346	0.0474598	0.277042	1.55816e-05	0.00218857
Unclassified;Cellular processes and signaling;Transport	0.00723433	0.00176428	0.00665851	0.000793739	0.489808	0.355546	-0.00129479	0.00244644
Genetic Information Processing;Replication and repair;DNA_replication	0.00722796	0.000793798	0.00663366	0.000929335	0.261778	0.291135	-0.000521147	0.00170976
Genetic Information Processing;Transcription;Transcription_machinery	0.00712384	0.000785612	0.00661645	0.000559894	0.229648	0.277042	-0.000382985	0.00139775
Unclassified;Metabolism;Energy_metabolism	0.00638618	0.00109871	0.00704979	0.00133139	0.369332	0.316479	-0.00224152	0.000914298
Metabolism;Carbohydrate metabolism;Pentose_phosphate_pathway	0.00627516	0.00112243	0.00636008	0.00082022	0.884302	0.513046	-0.00136548	0.00119564
Genetic Information Processing;Translation;Translation_factors	0.00625562	0.000299144	0.00597244	0.000417649	0.209711	0.277042	-0.000190777	0.000757126
Environmental Information Processing;Membrane transport;Bacterial_secretion_system	0.00576435	0.000765637	0.00608268	0.000773132	0.490004	0.355546	-0.00130811	0.000671441
Metabolism;Enzyme families;Protein_kinases	0.00538573	0.00106485	0.00619274	0.00074651	0.162971	0.277042	-0.00200887	0.000394833
Metabolism;Lipid metabolism;Lipid_biosynthesis_proteins	0.00524354	0.000673485	0.00627399	0.000985074	0.0640913	0.277042	-0.00213561	7.47079e-05
Metabolism;Amino acid metabolism;Phenylalanine,_tyrosine_and_tryptophan_biosynthesis	0.00604272	0.000907776	0.00509537	0.00037389	0.0519403	0.277042	-1.06323e-05	0.00190533
Unclassified;Poorly characterized;General_function_prediction_only	0.00508305	0.001712	0.00595555	0.000690068	0.287208	0.297432	-0.00267753	0.000932534
Metabolism;Metabolism of cofactors and vitamins;Porphyrin_and_chlorophyll_metabolism	0.0049803	0.000920188	0.00536291	0.000464497	0.391913	0.325168	-0.00136706	0.000601838
Unclassified;Poorly characterized;Function_unknown	0.00506201	0.000651588	0.00523101	0.000393252	0.600953	0.40106	-0.000882209	0.000544226
Metabolism;Amino acid metabolism;Lysine_biosynthesis	0.00536261	0.00038962	0.00483924	0.000537734	0.0851817	0.277042	-8.87052e-05	0.00113546
Metabolism;Amino acid metabolism;Arginine_biosynthesis	0.00531651	0.000702858	0.00486225	0.000246393	0.184147	0.277042	-0.000283671	0.0011922
Metabolism;Energy metabolism;Nitrogen_metabolism	0.00491716	0.000778167	0.00506897	0.000553183	0.705957	0.452275	-0.00103316	0.000729549
Metabolism;Carbohydrate metabolism;Fructose_and_mannose_metabolism	0.00514735	0.000764941	0.00468608	0.000998153	0.391446	0.325168	-0.000693214	0.00161575
Metabolism;Energy metabolism;Carbon_fixation_in_photosynthetic_organisms	0.00508481	0.000287549	0.00474074	0.000326398	0.08188	0.277042	-5.24682e-05	0.000740611
Metabolism;Lipid metabolism;Fatty_acid_biosynthesis	0.00436464	0.000432856	0.00496889	0.000305122	0.0209202	0.277042	-0.00109347	-0.000115046
Metabolism;Amino acid metabolism;Valine,_leucine_and_isoleucine_degradation	0.00389308	0.00127974	0.0053943	0.00142446	0.0840957	0.277042	-0.00324577	0.000243321
Cellular Processes;Cell motility;Bacterial_chemotaxis	0.00467483	0.00285671	0.00455711	0.000945029	0.926735	0.526534	-0.00287835	0.00311379
Metabolism;Amino acid metabolism;Valine,_leucine_and_isoleucine_biosynthesis	0.00470259	0.000825151	0.00434498	0.000255823	0.350028	0.313817	-0.000507055	0.00122227
Human Diseases;Drug resistance;beta-Lactam_resistance	0.00455309	0.000853565	0.00443018	0.000525036	0.771221	0.468747	-0.000814413	0.00106024
Metabolism;Amino acid metabolism;Arginine_and_proline_metabolism	0.00436824	0.000595547	0.00457097	0.000594052	0.568062	0.391987	-0.000967889	0.000562433
Cellular Processes;Cell growth and death;Cell_cycle-Caulobacter	0.00452055	0.000476261	0.0042991	0.000284462	0.356243	0.313817	-0.000298971	0.000741873
Genetic Information Processing;Folding, sorting and degradation;Protein_export	0.00448982	0.000443926	0.00413187	0.000416604	0.180492	0.277042	-0.000196133	0.000912029
Metabolism;Metabolism of cofactors and vitamins;Pantothenate_and_CoA_biosynthesis	0.00429635	0.000258099	0.00420481	3.55609e-05	0.427416	0.338505	-0.0001789	0.000361975
Metabolism;Metabolism of cofactors and vitamins;One_carbon_pool_by_folate	0.00441779	0.000725177	0.00382034	0.000412979	0.117892	0.277042	-0.000189321	0.00138422
Metabolism;Metabolism of other amino acids;Selenocompound_metabolism	0.00426464	0.00038342	0.00379074	0.000235198	0.0316366	0.277042	5.30556e-05	0.000894745
Metabolism;Lipid metabolism;Fatty_acid_degradation	0.00324636	0.00109282	0.00475491	0.00145429	0.0718317	0.277042	-0.00318081	0.000163711
Metabolism;Metabolism of terpenoids and polyketides;Terpenoid_backbone_biosynthesis	0.00404652	0.000193083	0.00389552	0.000161823	0.173709	0.277042	-7.9114e-05	0.000381117
Metabolism;Lipid metabolism;Glycerophospholipid_metabolism	0.00388371	0.000372973	0.00389296	0.000251576	0.960947	0.532938	-0.000426406	0.000407899
Unclassified;Genetic information processing;Protein_folding_and_associated_processing	0.00399962	0.000638358	0.00372924	0.000461301	0.421929	0.33671	-0.000455718	0.000996488
Metabolism;Metabolism of cofactors and vitamins;Thiamine_metabolism	0.00415272	0.000482799	0.00353688	0.000324667	0.0297258	0.277042	7.62128e-05	0.00115546
Genetic Information Processing;Replication and repair;Base_excision_repair	0.00398325	0.000369416	0.00360474	0.000392628	0.11632	0.277042	-0.000112122	0.000869132
Metabolism;Glycan biosynthesis and metabolism;Glycosyltransferases	0.00363338	0.000504691	0.00386657	0.000279229	0.351748	0.313817	-0.000778638	0.000312257
Metabolism;Metabolism of cofactors and vitamins;Nicotinate_and_nicotinamide_metabolism	0.00350808	0.000227805	0.00363671	0.000150548	0.279375	0.295013	-0.000382283	0.000125027
Metabolism;Glycan biosynthesis and metabolism;Other_glycan_degradation	0.00410488	0.00300995	0.00282295	0.00170942	0.391093	0.325168	-0.00198244	0.00454628
Metabolism;Glycan biosynthesis and metabolism;Lipopolysaccharide_biosynthesis_proteins	0.00358526	0.00139741	0.00328035	0.000591495	0.638219	0.418309	-0.00117168	0.0017815
Metabolism;Metabolism of cofactors and vitamins;Folate_biosynthesis	0.00329893	0.000562371	0.00316628	0.000176234	0.60142	0.40106	-0.000456728	0.000722015
Metabolism;Amino acid metabolism;Histidine_metabolism	0.00316557	0.000376973	0.00321366	0.000353616	0.824325	0.492435	-0.000518513	0.000422329
Metabolism;Energy metabolism;Sulfur_metabolism	0.00311937	0.000569298	0.00322183	0.000616581	0.771063	0.468747	-0.000866486	0.000661574
Metabolism;Metabolism of cofactors and vitamins;Biotin_metabolism	0.00314019	0.000474909	0.00319234	0.000317327	0.828191	0.49303	-0.000582202	0.000477908
Cellular Processes;Cell motility;Flagellar_assembly	0.00325172	0.0020116	0.00295875	0.000663574	0.746178	0.464031	-0.00181668	0.0024026
Unclassified;Metabolism;Others	0.00298571	0.0005529	0.00320015	0.000257892	0.417465	0.335105	-0.000802089	0.000373209
Metabolism;Metabolism of other amino acids;Glutathione_metabolism	0.00261442	0.000822302	0.00350899	0.000597708	0.0590779	0.277042	-0.00183136	4.22277e-05
Metabolism;Amino acid metabolism;Phenylalanine_metabolism	0.00244336	0.000926022	0.00358728	0.0012363	0.102118	0.277042	-0.00256419	0.000276354
Metabolism;Lipid metabolism;Glycerolipid_metabolism	0.0028839	0.000675312	0.00312734	0.000420942	0.474168	0.355342	-0.000986777	0.0004999
Genetic Information Processing;Transcription;RNA_polymerase	0.00321481	0.000391772	0.00277125	0.000366513	0.0704902	0.277042	-4.47385e-05	0.00093186
Metabolism;Amino acid metabolism;Tyrosine_metabolism	0.00247849	0.000526492	0.00310478	0.000561462	0.0743502	0.277042	-0.00132683	7.42375e-05
Unclassified;Cellular processes and signaling;Membrane_and_intracellular_structural_molecules	0.00271728	0.000458685	0.00283995	0.000393745	0.630108	0.414292	-0.000674272	0.000428916
Environmental Information Processing;Membrane transport;Phosphotransferase_system_(PTS)	0.00268727	0.00233872	0.00286236	0.00161545	0.883439	0.513046	-0.00280523	0.00245507
Cellular Processes;Cellular community - prokaryotes;Biofilm_formation-Escherichia_coli	0.00246529	0.000641625	0.00284596	0.000308529	0.230556	0.277042	-0.0010642	0.000302852
Cellular Processes;Cellular community - prokaryotes;Biofilm_formation-Vibrio_cholerae	0.00251197	0.000478924	0.00277342	0.000495251	0.374525	0.31962	-0.000888225	0.000365338
Metabolism;Lipid metabolism;Sphingolipid_metabolism	0.00300382	0.00196198	0.0022016	0.00121564	0.418315	0.335105	-0.00135506	0.00295951
Metabolism;Amino acid metabolism;Tryptophan_metabolism	0.00217764	0.000903084	0.00297637	0.0011712	0.217176	0.277042	-0.00215591	0.000558459
Metabolism;Carbohydrate metabolism;Pentose_and_glucuronate_interconversions	0.00253025	0.000516743	0.00262303	0.00041782	0.739745	0.464031	-0.000700865	0.000515309
Metabolism;Amino acid metabolism;Lysine_degradation	0.00219272	0.000699922	0.00294822	0.00096487	0.154513	0.277042	-0.00185411	0.000343119
Unclassified;Cellular processes and signaling;Signal_transduction_mechanisms	0.00245686	0.00017807	0.00256513	0.000154475	0.287356	0.297432	-0.000323288	0.000106741
Metabolism;Carbohydrate metabolism;C5-Branched_dibasic_acid_metabolism	0.0024855	0.000424884	0.00235368	0.000104814	0.490327	0.355546	-0.00031289	0.000576533
Metabolism;Biosynthesis of other secondary metabolites;Streptomycin_biosynthesis	0.00241162	0.000288916	0.00224951	0.000280927	0.347692	0.313817	-0.000204491	0.000528715
Metabolism;Xenobiotics biodegradation and metabolism;Benzoate_degradation	0.00164648	0.000998979	0.00295595	0.00137912	0.0918714	0.277042	-0.00287914	0.000260214
Metabolism;Glycan biosynthesis and metabolism;Lipopolysaccharide_biosynthesis	0.00246991	0.00150756	0.0020104	0.000563213	0.509026	0.363238	-0.00112581	0.00204483
Organismal Systems;Endocrine system;Glucagon_signaling_pathway	0.00234945	0.000366383	0.00208206	0.000346093	0.223013	0.277042	-0.00019127	0.000726045
Metabolism;Energy metabolism;Photosynthesis_proteins	0.00228843	0.000313816	0.00213959	0.000256735	0.390508	0.325168	-0.000221951	0.000519623
Metabolism;Metabolism of other amino acids;Cyanoamino_acid_metabolism	0.00199996	0.000448801	0.0023711	0.000534601	0.222823	0.277042	-0.00100866	0.000266389
Metabolism;Energy metabolism;Photosynthesis	0.00223817	0.000285638	0.00207323	0.000249627	0.312315	0.313817	-0.00018096	0.000510853
Cellular Processes;Cell motility;Cytoskeleton_proteins	0.00212966	0.000298975	0.00212833	8.40735e-05	0.991982	0.538718	-0.000311719	0.000314379
Organismal Systems;Aging;Longevity_regulating_pathway-worm	0.00223859	0.000315033	0.00197634	7.77889e-05	0.0984236	0.277042	-6.74858e-05	0.000591983
Cellular Processes;Cell growth and death;Necroptosis	0.00229082	0.00059085	0.00187559	0.000360592	0.178712	0.277042	-0.000232724	0.00106318
Human Diseases;Drug resistance;Cationic_antimicrobial_peptide_(CAMP)_resistance	0.00208782	0.00040147	0.00208063	0.000155749	0.96861	0.534353	-0.000415493	0.000429873
Human Diseases;Drug resistance;Vancomycin_resistance	0.00218909	0.000270271	0.00184552	0.000255826	0.0473315	0.277042	4.91534e-06	0.000682226
Metabolism;Biosynthesis of other secondary metabolites;Monobactam_biosynthesis	0.00211727	0.00030272	0.0019026	0.000201587	0.183251	0.277042	-0.00012295	0.000552294
Human Diseases;Cancers;Central_carbon_metabolism_in_cancer	0.00212582	0.000469649	0.00186384	0.000270828	0.270554	0.292934	-0.000248474	0.000772421
Metabolism;Xenobiotics biodegradation and metabolism;Drug_metabolism-other_enzymes	0.00203949	0.000252384	0.00195467	0.000327254	0.626727	0.41424	-0.000294422	0.000464061
Cellular Processes;Transport and catabolism;Peroxisome	0.00182974	0.000339071	0.00211786	0.000465511	0.251049	0.28638	-0.00081874	0.000242507
Human Diseases;Drug resistance;Antimicrobial_resistance_genes	0.00186117	0.000510997	0.00201414	0.000274308	0.5371	0.377915	-0.000703205	0.000397262
Metabolism;Metabolism of other amino acids;beta-Alanine_metabolism	0.00155287	0.000637472	0.00231403	0.000818914	0.104431	0.277042	-0.00171293	0.000190596
Cellular Processes;Cellular community - prokaryotes;Biofilm_formation-Pseudomonas_aeruginosa	0.00152953	0.000649603	0.00213699	0.000718519	0.155821	0.277042	-0.00148977	0.00027485
Genetic Information Processing;Folding, sorting and degradation;Sulfur_relay_system	0.00185024	0.000406489	0.00179582	0.000149026	0.768037	0.468747	-0.000372808	0.000481659
Human Diseases;Infectious diseases;Legionellosis	0.00194902	0.000365877	0.00160814	0.000114153	0.072477	0.277042	-4.25489e-05	0.0007243
Metabolism;Xenobiotics biodegradation and metabolism;Chloroalkane_and_chloroalkene_degradation	0.00151934	0.000593292	0.0019161	0.000363054	0.198627	0.277042	-0.00104769	0.000254161
Unclassified;Cellular processes and signaling;Cell_growth	0.00180947	0.00135984	0.00159741	0.000274891	0.722328	0.460446	-0.00121144	0.00163557
Human Diseases;Infectious diseases;Tuberculosis	0.00173358	0.000161119	0.00154099	0.000127011	0.0456446	0.277042	4.57867e-06	0.000380598
Metabolism;Biosynthesis of other secondary metabolites;Prodigiosin_biosyntheses	0.00147279	0.000218082	0.00172602	0.000276122	0.110015	0.277042	-0.000575637	6.91726e-05
Organismal Systems;Endocrine system;PPAR_signaling_pathway	0.00132106	0.000425746	0.001833	0.000499802	0.0859478	0.277042	-0.00111122	8.73294e-05
Human Diseases;Drug resistance;Antifolate_resistance	0.00165844	0.000196784	0.00147076	0.000147886	0.0936617	0.277042	-3.86033e-05	0.000413967
Metabolism;Metabolism of cofactors and vitamins;Ubiquinone_and_other_terpenoid-quinone_biosynthesis	0.00147561	0.000322322	0.00152268	0.000100141	0.744333	0.464031	-0.000384844	0.000290686
Metabolism;Metabolism of terpenoids and polyketides;Prenyltransferases	0.00154563	0.00016576	0.00144002	8.6092e-05	0.205792	0.277042	-7.22314e-05	0.000283448
Metabolism;Glycan biosynthesis and metabolism;Glycosphingolipid_biosynthesis-globo_and_isoglobo_series	0.00177266	0.00128934	0.00116118	0.000647266	0.332031	0.313817	-0.000767185	0.00199014
Metabolism;Metabolism of other amino acids;Taurine_and_hypotaurine_metabolism	0.00133491	0.000247956	0.00158758	0.000150574	0.0644292	0.277042	-0.000524351	1.90261e-05
Metabolism;Glycan biosynthesis and metabolism;Glycosaminoglycan_degradation	0.00174416	0.00136837	0.00112882	0.000599067	0.347271	0.313817	-0.000833157	0.00206383
Cellular Processes;Transport and catabolism;Lysosome	0.00168142	0.00146427	0.00109043	0.000681862	0.399615	0.327658	-0.000965127	0.00214711
Environmental Information Processing;Signaling molecules and interaction;Bacterial_toxins	0.00136859	0.000418931	0.00140089	0.000208125	0.870285	0.509697	-0.000479823	0.000415233
Metabolism;Metabolism of cofactors and vitamins;Riboflavin_metabolism	0.00142441	0.000211184	0.00127062	9.19888e-05	0.147043	0.277042	-6.96959e-05	0.000377274
Environmental Information Processing;Signal transduction;HIF-1_signaling_pathway	0.00146789	0.000304049	0.00120178	0.000173829	0.0999688	0.277042	-6.39414e-05	0.000596169
Human Diseases;Endocrine and metabolic diseases;Insulin_resistance	0.00140116	0.000200004	0.00127077	0.000106716	0.198263	0.277042	-8.48183e-05	0.000345604
Metabolism;Metabolism of cofactors and vitamins;Vitamin_B6_metabolism	0.0013341	0.000142817	0.00131125	0.000112841	0.765174	0.468747	-0.000143934	0.000189619
Metabolism;Carbohydrate metabolism;Ascorbate_and_aldarate_metabolism	0.00112422	0.000356392	0.00149881	0.000328083	0.0876635	0.277042	-0.00081563	6.64583e-05
Metabolism;Enzyme families;Protein_phosphatase_and_associated_proteins	0.00148387	0.000686342	0.00109064	0.000295463	0.239561	0.279822	-0.000332638	0.00111908
Metabolism;Lipid metabolism;Biosynthesis_of_unsaturated_fatty_acids	0.00109066	0.00032804	0.00148539	0.000427184	0.104858	0.277042	-0.000889131	9.96585e-05
Metabolism;Metabolism of terpenoids and polyketides;Polyketide_biosynthesis_proteins	0.000963465	0.000583092	0.0015912	0.000637672	0.105752	0.277042	-0.00141457	0.000159108
Organismal Systems;Aging;Longevity_regulating_pathway-multiple_species	0.00137788	0.000421115	0.00113163	0.000132968	0.221072	0.277042	-0.000195132	0.000687614
Human Diseases;Cardiovascular diseases;Fluid_shear_stress_and_atherosclerosis	0.00124717	0.000291201	0.00125579	0.000230469	0.955843	0.531517	-0.00034886	0.000331622
Organismal Systems;Environmental adaptation;Plant-pathogen_interaction	0.00125644	0.000328794	0.00125182	0.000162773	0.976255	0.535744	-0.000346515	0.00035574
Metabolism;Metabolism of other amino acids;D-Glutamine_and_D-glutamate_metabolism	0.00125704	6.91668e-05	0.00124055	9.64706e-05	0.741432	0.464031	-9.30162e-05	0.000125992
Metabolism;Carbohydrate metabolism;Inositol_phosphate_metabolism	0.00100977	0.000231045	0.00132711	0.000235049	0.0400648	0.277042	-0.000617161	-1.75243e-05
Organismal Systems;Nervous system;GABAergic_synapse	0.00134361	0.000552238	0.000969349	0.000222305	0.170172	0.277042	-0.000207954	0.000956482
Metabolism;Metabolism of terpenoids and polyketides;Polyketide_sugar_unit_biosynthesis	0.00117683	0.000247262	0.00109163	0.000214207	0.53812	0.377915	-0.0002132	0.000383606
Metabolism;Metabolism of other amino acids;D-Alanine_metabolism	0.0011946	0.000211267	0.00107941	0.000203694	0.35902	0.313817	-0.000151807	0.000382191
Unclassified;Cellular processes and signaling;Inorganic_ion_transport_and_metabolism	0.00106007	0.000224909	0.00120708	0.000215433	0.27451	0.292934	-0.000430378	0.000136359
Human Diseases;Infectious diseases;Staphylococcus_aureus_infection	0.00104388	0.0011782	0.00123404	0.000768158	0.748429	0.464031	-0.00149836	0.00111802
Metabolism;Biosynthesis of other secondary metabolites;Novobiocin_biosynthesis	0.00115505	0.000166294	0.00106178	9.49778e-05	0.267252	0.292934	-8.72187e-05	0.000273765
Unclassified;Metabolism;Carbohydrate_metabolism	0.0010958	0.000449532	0.0010797	0.000151263	0.936381	0.527057	-0.000455493	0.000487696
Unclassified;Metabolism;Amino_acid_metabolism	0.00100989	0.00018765	0.00107583	0.000172313	0.540439	0.377915	-0.000297905	0.000166033
Metabolism;Xenobiotics biodegradation and metabolism;Aminobenzoate_degradation	0.000744494	0.000422672	0.00134755	0.000588384	0.0716235	0.277042	-0.00127127	6.51598e-05
Organismal Systems;Endocrine system;Insulin_signaling_pathway	0.00114231	0.000316073	0.000932089	0.000156402	0.185851	0.277042	-0.000127313	0.000547745
Organismal Systems;Nervous system;Glutamatergic_synapse	0.0011647	0.000422015	0.00088175	0.00018665	0.177518	0.277042	-0.000164042	0.000729932
Metabolism;Biosynthesis of other secondary metabolites;Tropane,_piperidine_and_pyridine_alkaloid_biosynthesis	0.00104817	0.000192041	0.000997868	0.000100565	0.586284	0.39929	-0.000155915	0.000256516
Metabolism;Biosynthesis of other secondary metabolites;Phenylpropanoid_biosynthesis	0.000919541	0.000417343	0.00112577	0.000527323	0.470743	0.354044	-0.000822358	0.000409893
Metabolism;Xenobiotics biodegradation and metabolism;Naphthalene_degradation	0.000951999	0.000418868	0.00110084	0.000229827	0.467983	0.353239	-0.000601057	0.000303382
Unclassified;Metabolism;Biosynthesis_and_biodegradation_of_secondary_metabolites	0.000760967	0.000350097	0.00127986	0.000476113	0.0593721	0.277042	-0.00106301	2.52298e-05
Human Diseases;Infectious diseases;Pertussis	0.000646099	0.000516196	0.0013253	0.00061258	0.0653308	0.277042	-0.00141073	5.23241e-05
Metabolism;Lipid metabolism;Synthesis_and_degradation_of_ketone_bodies	0.000693065	0.000369284	0.00116979	0.000411866	0.061263	0.277042	-0.000980724	2.7266e-05
Metabolism;Glycan biosynthesis and metabolism;Various_types_of_N-glycan_biosynthesis	0.00118492	0.00106874	0.000633465	0.000447387	0.283487	0.297432	-0.000577238	0.00168014
Unclassified;Metabolism;Metabolism_of_cofactors_and_vitamins	0.000827975	0.000144849	0.000962278	7.99257e-05	0.0829433	0.277042	-0.000290797	2.21894e-05
Metabolism;Glycan biosynthesis and metabolism;Glycosphingolipid_biosynthesis-ganglio_series	0.00111872	0.00109176	0.000629351	0.000444858	0.344992	0.313817	-0.000662241	0.00164097
Metabolism;Metabolism of terpenoids and polyketides;Biosynthesis_of_ansamycins	0.000904241	6.89059e-05	0.000827261	5.88022e-05	0.0647081	0.277042	-5.69671e-06	0.000159657
Organismal Systems;Endocrine system;Adipocytokine_signaling_pathway	0.000757732	0.000303237	0.000943303	0.000311114	0.320077	0.313817	-0.000580795	0.000209652
Environmental Information Processing;Signal transduction;AMPK_signaling_pathway	0.000952608	0.000511947	0.000727586	0.000165714	0.344966	0.313817	-0.000311726	0.00076177
Metabolism;Xenobiotics biodegradation and metabolism;Drug_metabolism-cytochrome_P450	0.000663645	0.000285859	0.0010091	0.000344877	0.0892164	0.277042	-0.00075483	6.39215e-05
Unclassified;Viral protein family;Viral_proteins	0.000884706	0.000164326	0.000771612	0.00015912	0.253737	0.28638	-9.50054e-05	0.000321194
Organismal Systems;Immune system;NOD-like_receptor_signaling_pathway	0.000917331	0.000334293	0.000717215	0.00015795	0.225828	0.277042	-0.000155524	0.000555756
Human Diseases;Infectious diseases;Epithelial_cell_signaling_in_Helicobacter_pylori_infection	0.000888504	0.000239065	0.000719348	0.000124625	0.165203	0.277042	-8.743e-05	0.000425743
Metabolism;Xenobiotics biodegradation and metabolism;Metabolism_of_xenobiotics_by_cytochrome_P450	0.00063291	0.000274977	0.000965882	0.000336204	0.0910043	0.277042	-0.000730174	6.42292e-05
Cellular Processes;Cell growth and death;Ferroptosis	0.000602736	0.000197134	0.000893874	0.000238548	0.0447922	0.277042	-0.000573996	-8.27998e-06
Metabolism;Biosynthesis of other secondary metabolites;Acarbose_and_validamycin_biosynthesis	0.000797412	0.000259347	0.000661005	0.000148214	0.295978	0.301872	-0.000145107	0.000417921
Human Diseases;Endocrine and metabolic diseases;Type_I_diabetes_mellitus	0.000795925	0.000206432	0.000630874	7.13318e-05	0.112213	0.277042	-5.16192e-05	0.000381722
Environmental Information Processing;Signal transduction;FoxO_signaling_pathway	0.000774695	0.000443858	0.000578628	0.000108454	0.336477	0.313817	-0.000268499	0.000660634
Unclassified;Genetic information processing;Transcription_related_proteins	0.000606684	0.000230115	0.000745739	9.50342e-05	0.215659	0.277042	-0.000381926	0.000103816
Metabolism;Glycan biosynthesis and metabolism;Glycosaminoglycan_binding_proteins	0.000498407	0.000289986	0.000808292	0.000293687	0.0957398	0.277042	-0.000685323	6.55544e-05
Unclassified;Metabolism;Lipid_metabolism	0.000595371	0.000158022	0.00069048	0.000118107	0.267094	0.292934	-0.000276533	8.6315e-05
Human Diseases;Cancers;Pathways_in_cancer	0.000670612	0.000168133	0.000588891	8.00894e-05	0.317331	0.313817	-9.72595e-05	0.000260701
Metabolism;Biosynthesis of other secondary metabolites;Carbapenem_biosynthesis	0.000636834	5.27721e-05	0.000590648	5.42578e-05	0.165886	0.277042	-2.26703e-05	0.000115042
Environmental Information Processing;Signal transduction;PI3K-Akt_signaling_pathway	0.00071397	0.000380499	0.000497065	0.00016252	0.241324	0.280315	-0.000185337	0.000619147
Metabolism;Metabolism of terpenoids and polyketides;Limonene_and_pinene_degradation	0.000429414	0.000273232	0.000785907	0.000391647	0.100961	0.277042	-0.000798	8.50136e-05
Human Diseases;Neurodegenerative diseases;Alzheimers_disease	0.000614315	0.000209761	0.000566901	9.20626e-05	0.628048	0.41424	-0.00017466	0.000269488
Unclassified;Metabolism;Glycan_biosynthesis_and_metabolism	0.000587106	0.000129991	0.000570347	0.000162789	0.847923	0.499397	-0.000174003	0.00020752
Metabolism;Xenobiotics biodegradation and metabolism;Nitrotoluene_degradation	0.000678693	0.000365109	0.000449804	0.000118925	0.194168	0.277042	-0.000153942	0.00061172
Genetic Information Processing;Folding, sorting and degradation;Protein_processing_in_endoplasmic_reticulum	0.000647068	0.000271625	0.000471925	0.000137749	0.199481	0.277042	-0.00011558	0.000465866
Metabolism;Metabolism of terpenoids and polyketides;Geraniol_degradation	0.000366025	0.000311887	0.000747547	0.000412395	0.103051	0.277042	-0.00085662	9.3577e-05
Metabolism;Xenobiotics biodegradation and metabolism;Styrene_degradation	0.000411122	0.00021647	0.000694177	0.000287918	0.0853997	0.277042	-0.000614179	4.80688e-05
Metabolism;Metabolism of other amino acids;Phosphonate_and_phosphinate_metabolism	0.000511494	0.000221921	0.000557104	0.000114933	0.667473	0.434758	-0.000283632	0.000192413
Metabolism;Biosynthesis of other secondary metabolites;Phenazine_biosynthesis	0.000591858	0.000139299	0.000476428	4.9056e-05	0.102324	0.277042	-3.08347e-05	0.000261696
Metabolism;Biosynthesis of other secondary metabolites;Isoquinoline_alkaloid_biosynthesis	0.000530208	0.00010364	0.000535013	8.89149e-05	0.933052	0.527057	-0.00012941	0.0001198
Genetic Information Processing;Folding, sorting and degradation;Membrane_trafficking	0.00052358	0.000151303	0.000520563	0.000155982	0.973543	0.535661	-0.000194679	0.000200713
Environmental Information Processing;Signal transduction;Phosphatidylinositol_signaling_system	0.000509078	0.000117803	0.00053135	3.73498e-05	0.674365	0.436527	-0.000145749	0.000101204
Human Diseases;Endocrine and metabolic diseases;Type_II_diabetes_mellitus	0.000524945	6.76807e-05	0.000506515	7.83189e-05	0.672208	0.436482	-7.59965e-05	0.000112855
Organismal Systems;Aging;Longevity_regulating_pathway-mammal	0.000560382	0.000242997	0.000456402	5.623e-05	0.34972	0.313817	-0.000150351	0.000358312
Human Diseases;Cancers;MicroRNAs_in_cancer	0.000538446	0.00023383	0.000478894	8.84112e-05	0.579508	0.395965	-0.000186427	0.000305532
Metabolism;Metabolism of cofactors and vitamins;Retinol_metabolism	0.000453194	0.000175226	0.000565778	0.000118108	0.225095	0.277042	-0.000308534	8.33665e-05
Human Diseases;Infectious diseases;Human_papillomavirus_infection	0.000519908	7.19357e-05	0.000492119	6.6668e-05	0.503555	0.360564	-6.14959e-05	0.000117074
Metabolism;Metabolism of terpenoids and polyketides;Biosynthesis_of_siderophore_group_nonribosomal_peptides	0.000424404	0.000145518	0.000583416	0.000115819	0.0640587	0.277042	-0.000329349	1.13268e-05
Human Diseases;Cancers;Viral_carcinogenesis	0.000514553	6.70702e-05	0.000484996	6.42631e-05	0.453817	0.351809	-5.49584e-05	0.000114071
Genetic Information Processing;Translation;RNA_transport	0.000478309	0.000224316	0.000509451	9.07316e-05	0.762317	0.468747	-0.000267681	0.000205398
Metabolism;Metabolism of terpenoids and polyketides;Biosynthesis_of_vancomycin_group_antibiotics	0.000520406	0.000195491	0.000405271	8.58744e-05	0.228914	0.277042	-9.18417e-05	0.000322112
Human Diseases;Infectious diseases;Salmonella_infection	0.000473328	0.000273286	0.000440454	7.74899e-05	0.786655	0.475364	-0.00025329	0.000319039
Genetic Information Processing;Folding, sorting and degradation;Proteasome	0.000501051	0.000207116	0.000380092	0.000125189	0.254763	0.28638	-0.000105803	0.000347721
Human Diseases;Cancers;Prostate_cancer	0.000498631	0.000208219	0.000375581	0.000130833	0.253508	0.28638	-0.000106481	0.000352581
Environmental Information Processing;Signal transduction;MAPK_signaling_pathway-plant	0.000478001	0.000239927	0.000388366	5.54726e-05	0.409707	0.332026	-0.000161484	0.000340754
Organismal Systems;Immune system;IL-17_signaling_pathway	0.000492865	0.000204486	0.000366215	0.000122564	0.228612	0.277042	-9.69235e-05	0.000350223
Organismal Systems;Endocrine system;Progesterone-mediated_oocyte_maturation	0.000492839	0.00020448	0.000366192	0.000122563	0.228611	0.277042	-9.69202e-05	0.000350214
Organismal Systems;Immune system;Antigen_processing_and_presentation	0.000492839	0.00020448	0.000366192	0.000122563	0.228611	0.277042	-9.69202e-05	0.000350214
Organismal Systems;Endocrine system;Estrogen_signaling_pathway	0.000492839	0.00020448	0.000366192	0.000122563	0.228611	0.277042	-9.69202e-05	0.000350214
Organismal Systems;Immune system;Th17_cell_differentiation	0.000492839	0.00020448	0.000366192	0.000122563	0.228611	0.277042	-9.69202e-05	0.000350214
Metabolism;Metabolism of cofactors and vitamins;Lipoic_acid_metabolism	0.000439928	0.00016812	0.000412063	1.984e-05	0.70303	0.452275	-0.000148352	0.000204083
Metabolism;Biosynthesis of other secondary metabolites;Neomycin,_kanamycin_and_gentamicin_biosynthesis	0.000441734	0.00010241	0.000401404	7.9239e-05	0.46421	0.351809	-7.84687e-05	0.000159129
Metabolism;Xenobiotics biodegradation and metabolism;Caprolactam_degradation	0.000263753	0.000245437	0.000565777	0.000339034	0.110525	0.277042	-0.000687843	8.3795e-05
Metabolism;Biosynthesis of other secondary metabolites;Glucosinolate_biosynthesis	0.000438237	0.000101146	0.000383595	3.77906e-05	0.258849	0.289417	-5.17218e-05	0.000161005
Metabolism;Glycan biosynthesis and metabolism;Glycosylphosphatidylinositol_(GPI)-anchored_proteins	0.000446584	0.000228796	0.000371366	0.000119337	0.496751	0.356914	-0.000170361	0.000320797
Human Diseases;Neurodegenerative diseases;Huntingtons_disease	0.000399701	0.000219687	0.000390869	0.000137248	0.935401	0.527057	-0.000233085	0.000250749
Metabolism;Metabolism of terpenoids and polyketides;Insect_hormone_biosynthesis	0.000293576	0.000161066	0.000501583	0.000228358	0.101616	0.277042	-0.000466134	5.01199e-05
Human Diseases;Neurodegenerative diseases;Amyotrophic_lateral_sclerosis_(ALS)	0.000389746	0.000210388	0.000330153	8.09034e-05	0.539613	0.377915	-0.000161846	0.000281032
Human Diseases;Cancers;Chemical_carcinogenesis	0.00022614	0.000210482	0.000489583	0.000308555	0.118782	0.277042	-0.000609432	8.25452e-05
Unclassified;Genetic information processing;Translation_proteins	0.000377452	0.000119138	0.000319936	5.09947e-05	0.314151	0.313817	-6.84444e-05	0.000183476
Organismal Systems;Excretory system;Proximal_tubule_bicarbonate_reclamation	0.000376898	0.000332619	0.000292849	0.000102308	0.575929	0.394809	-0.000264468	0.000432567
Metabolism;Xenobiotics biodegradation and metabolism;Xylene_degradation	0.000242002	0.000139115	0.000435368	0.000191745	0.0762042	0.277042	-0.000411699	2.49676e-05
Metabolism;Lipid metabolism;Steroid_hormone_biosynthesis	0.000380019	0.000380633	0.000278583	0.000171842	0.570714	0.392521	-0.000302228	0.000505099
Metabolism;Xenobiotics biodegradation and metabolism;Atrazine_degradation	0.000268957	0.000137211	0.00039608	0.000144693	0.14954	0.277042	-0.000308579	5.43337e-05
Environmental Information Processing;Signal transduction;MAPK_signaling_pathway-yeast	0.000363886	0.000214285	0.000287637	5.90625e-05	0.434268	0.342634	-0.000148101	0.000300599
Organismal Systems;Endocrine system;Thyroid_hormone_synthesis	0.000285165	0.0001956	0.000356251	0.000104477	0.455993	0.351809	-0.000281583	0.000139412
Metabolism;Xenobiotics biodegradation and metabolism;Chlorocyclohexane_and_chlorobenzene_degradation	0.000192951	0.000192582	0.000442843	0.000295061	0.117896	0.277042	-0.000577581	7.77954e-05
Unclassified;Cellular processes and signaling;Cell_motility_and_secretion	0.000293542	0.000160545	0.00033329	5.81479e-05	0.588317	0.399374	-0.000208434	0.000128937
Human Diseases;Immune diseases;Primary_immunodeficiency	0.000288904	0.000113165	0.000333048	2.54575e-05	0.390285	0.325168	-0.000162589	7.43017e-05
Metabolism;Metabolism of terpenoids and polyketides;Zeatin_biosynthesis	0.000316045	4.18444e-05	0.000301387	5.16916e-05	0.601611	0.40106	-4.61955e-05	7.55107e-05
Metabolism;Xenobiotics biodegradation and metabolism;Toluene_degradation	0.000182578	0.000165359	0.000388902	0.00024713	0.124459	0.277042	-0.000482235	6.95863e-05
Metabolism;Lipid metabolism;Ether_lipid_metabolism	0.000208924	0.000128692	0.000343601	0.000174767	0.162146	0.277042	-0.000334484	6.51304e-05
Genetic Information Processing;Translation;Ribosome_biogenesis_in_eukaryotes	0.000261877	2.9427e-05	0.000277943	1.59297e-05	0.274637	0.292934	-4.77844e-05	1.56513e-05
Metabolism;Glycan biosynthesis and metabolism;N-Glycan_biosynthesis	0.000305296	0.000134998	0.000231434	7.24614e-05	0.273028	0.292934	-7.15001e-05	0.000219224
Human Diseases;Drug resistance;Platinum_drug_resistance	0.000164032	0.000157136	0.000359616	0.000229189	0.119362	0.277042	-0.000452881	6.17119e-05
Unclassified;Metabolism;Nucleotide_metabolism	0.000218858	0.000197105	0.000254312	0.000141634	0.728666	0.463075	-0.000259319	0.00018841
Human Diseases;Cancers;Proteoglycans_in_cancer	0.000238222	3.22259e-05	0.000225577	2.47145e-05	0.464405	0.351809	-2.46359e-05	4.99268e-05
Metabolism;Xenobiotics biodegradation and metabolism;Fluorobenzoate_degradation	0.00014353	0.0001367	0.000316141	0.000183742	0.0970928	0.277042	-0.000383287	3.80657e-05
Organismal Systems;Endocrine system;Thyroid_hormone_signaling_pathway	0.000145892	0.000112055	0.000284702	0.000139013	0.0873374	0.277042	-0.000302225	2.46057e-05
Organismal Systems;Digestive system;Carbohydrate_digestion_and_absorption	0.000250999	0.000168226	0.000165028	6.70469e-05	0.285501	0.297432	-9.13171e-05	0.000263261
Metabolism;Lipid metabolism;Primary_bile_acid_biosynthesis	0.000178636	5.22987e-05	0.000242215	3.60139e-05	0.0369683	0.277042	-0.000122351	-4.80584e-06
Metabolism;Metabolism of terpenoids and polyketides;Nonribosomal_peptide_structures	0.000180762	6.96262e-05	0.000233003	4.51409e-05	0.159109	0.277042	-0.000129461	2.49791e-05
Metabolism;Xenobiotics biodegradation and metabolism;Dioxin_degradation	0.000141739	8.47294e-05	0.000258513	0.000129817	0.099623	0.277042	-0.000260945	2.73988e-05
Cellular Processes;Cell growth and death;Apoptosisfly	0.000200903	5.22269e-05	0.000188251	2.29846e-05	0.604229	0.40106	-4.26496e-05	6.7953e-05
Organismal Systems;Endocrine system;Prolactin_signaling_pathway	0.000180808	0.000123988	0.000202167	9.39853e-05	0.744118	0.464031	-0.000164295	0.000121578
Human Diseases;Cancers;Renal_cell_carcinoma	0.000171075	9.9373e-05	0.000210291	5.10775e-05	0.416678	0.335105	-0.000145716	6.72853e-05
Metabolism;Lipid metabolism;Arachidonic_acid_metabolism	0.000168301	6.74405e-05	0.000208779	5.29912e-05	0.276005	0.292934	-0.000119092	3.81362e-05
Human Diseases;Endocrine and metabolic diseases;Non-alcoholic_fatty_liver_disease_(NAFLD)	0.000180905	0.00020242	0.000187809	0.000127571	0.945302	0.527057	-0.000230167	0.000216359
Human Diseases;Neurodegenerative diseases;Parkinsons_disease	0.000180881	0.000202365	0.000187809	0.000127571	0.945098	0.527057	-0.000230142	0.000216286
Metabolism;Metabolism of terpenoids and polyketides;Carotenoid_biosynthesis	0.000169344	7.1892e-05	0.000199339	5.73472e-05	0.443783	0.347519	-0.000114211	5.4221e-05
Environmental Information Processing;Signal transduction;MAPK_signaling_pathwayfly	0.000196496	3.68192e-05	0.000168765	9.99689e-06	0.127595	0.277042	-1.08147e-05	6.62776e-05
Human Diseases;Infectious diseases;Bacterial_invasion_of_epithelial_cells	0.000173574	0.000162323	0.000192382	0.000104967	0.81724	0.489602	-0.00019874	0.000161125
Organismal Systems;Circulatory system;Cardiac_muscle_contraction	0.000177435	0.000201396	0.000179933	0.000120777	0.979836	0.536301	-0.000222712	0.000217716
Genetic Information Processing;Replication and repair;Non-homologous_end-joining	0.000132889	8.22299e-05	0.000221865	0.000130371	0.193205	0.277042	-0.000232792	5.48417e-05
Metabolism;Lipid metabolism;Secondary_bile_acid_biosynthesis	0.000179117	8.55315e-05	0.000175843	5.57768e-05	0.939197	0.527057	-9.16985e-05	9.82464e-05
Metabolism;Biosynthesis of other secondary metabolites;Penicillin_and_cephalosporin_biosynthesis	0.000124259	6.39498e-05	0.000206725	7.32192e-05	0.0649271	0.277042	-0.000171112	6.18132e-06
Metabolism;Lipid metabolism;alpha-Linolenic_acid_metabolism	0.000121914	7.47112e-05	0.000196474	0.000104848	0.189573	0.277042	-0.000193383	4.42636e-05
Organismal Systems;Digestive system;Protein_digestion_and_absorption	0.000134305	0.000112422	0.000169457	0.000156633	0.665638	0.434758	-0.000212996	0.000142692
Environmental Information Processing;Signaling molecules and interaction;CD_Molecules	0.000129152	0.000115	0.000161922	0.000157339	0.689905	0.445208	-0.000212285	0.000146746
Genetic Information Processing;Folding, sorting and degradation;Ubiquitin_system	0.000130843	1.4141e-05	0.000142051	1.17009e-05	0.166675	0.277042	-2.79823e-05	5.56824e-06
Metabolism;Xenobiotics biodegradation and metabolism;Ethylbenzene_degradation	8.90091e-05	6.49113e-05	0.000173983	8.51881e-05	0.0826623	0.277042	-0.000183334	1.33854e-05
Metabolism;Enzyme families;Cytochrome_P450	7.86422e-05	4.32853e-05	0.000127753	4.44468e-05	0.0812387	0.277042	-0.000105551	7.32932e-06
Human Diseases;Cancers;Choline_metabolism_in_cancer	0.000106921	2.67935e-05	9.64712e-05	8.10732e-06	0.396286	0.327328	-1.76196e-05	3.85197e-05
Metabolism;Xenobiotics biodegradation and metabolism;Polycyclic_aromatic_hydrocarbon_degradation	5.72894e-05	6.51539e-05	0.000137879	0.000106434	0.151039	0.277042	-0.00019737	3.61911e-05
Metabolism;Metabolism of terpenoids and polyketides;Sesquiterpenoid_and_triterpenoid_biosynthesis	0.000112691	0.00012426	7.60122e-05	3.07192e-05	0.510795	0.36326	-9.338e-05	0.000166738
Human Diseases;Infectious diseases;Amoebiasis	8.13868e-05	4.40445e-05	9.65396e-05	1.07663e-05	0.446463	0.348313	-6.12522e-05	3.09466e-05
Environmental Information Processing;Signal transduction;Phospholipase_D_signaling_pathway	7.30814e-05	3.77704e-05	8.75504e-05	1.08663e-05	0.402942	0.329095	-5.40228e-05	2.50848e-05
Organismal Systems;Endocrine system;Renin-angiotensin_system	6.03275e-05	3.86902e-05	9.16233e-05	4.15669e-05	0.206946	0.277042	-8.29869e-05	2.03953e-05
Genetic Information Processing;Transcription;Basal_transcription_factors	6.2573e-05	3.93081e-05	8.79595e-05	3.15418e-05	0.246759	0.285045	-7.15239e-05	2.07511e-05
Cellular Processes;Transport and catabolism;Autophagy-yeast	5.95932e-05	2.65941e-05	8.42777e-05	2.57096e-05	0.133208	0.277042	-5.83367e-05	8.96778e-06
Metabolism;Metabolism of other amino acids;D-Arginine_and_D-ornithine_metabolism	5.74536e-05	2.87628e-05	8.34945e-05	2.17835e-05	0.109738	0.277042	-5.91907e-05	7.10904e-06
Metabolism;Biosynthesis of other secondary metabolites;Flavone_and_flavonol_biosynthesis	7.08478e-05	2.16854e-05	6.80809e-05	2.22368e-05	0.831663	0.49303	-2.54889e-05	3.10226e-05
Cellular Processes;Cell growth and death;Apoptosis	6.1609e-05	3.77677e-05	6.74257e-05	3.02625e-05	0.774754	0.46953	-5.0125e-05	3.84916e-05
Metabolism;Xenobiotics biodegradation and metabolism;Steroid_degradation	3.84127e-05	3.50582e-05	8.44875e-05	5.76798e-05	0.13191	0.277042	-0.000109285	1.71353e-05
Cellular Processes;Cell growth and death;Meiosis-yeast	4.46662e-05	2.26335e-05	6.06381e-05	3.30523e-05	0.354709	0.313817	-5.30669e-05	2.11233e-05
Organismal Systems;Immune system;RIG-I-like_receptor_signaling_pathway	3.55675e-05	2.84645e-05	5.2533e-05	1.50804e-05	0.234878	0.277783	-4.75698e-05	1.36388e-05
Human Diseases;Substance dependence;Alcoholism	3.35277e-05	1.9933e-05	4.70813e-05	1.53402e-05	0.218147	0.277042	-3.66381e-05	9.53089e-06
Metabolism;Lipid metabolism;Linoleic_acid_metabolism	4.08973e-05	5.25539e-05	3.81246e-05	3.77156e-05	0.918663	0.52337	-5.68961e-05	6.24417e-05
Organismal Systems;Nervous system;Serotonergic_synapse	3.15787e-05	1.91534e-05	4.51925e-05	1.40273e-05	0.193103	0.277042	-3.54786e-05	8.25108e-06
Organismal Systems;Nervous system;Dopaminergic_synapse	3.15019e-05	1.91047e-05	4.51269e-05	1.39718e-05	0.191563	0.277042	-3.54258e-05	8.17576e-06
Human Diseases;Substance dependence;Amphetamine_addiction	3.14886e-05	1.90969e-05	4.50793e-05	1.39146e-05	0.191959	0.277042	-3.53607e-05	8.17934e-06
Human Diseases;Substance dependence;Cocaine_addiction	3.14886e-05	1.90969e-05	4.50793e-05	1.39146e-05	0.191959	0.277042	-3.53607e-05	8.17934e-06
Human Diseases;Neurodegenerative diseases;Prion_diseases	2.22777e-05	1.33957e-05	3.42957e-05	1.72373e-05	0.20901	0.277042	-3.20411e-05	8.00502e-06
Metabolism;Lipid metabolism;Steroid_biosynthesis	2.8589e-05	3.24185e-05	2.30898e-05	1.10331e-05	0.707346	0.452275	-2.85172e-05	3.95157e-05
Human Diseases;Infectious diseases;Shigellosis	1.90049e-05	1.6989e-05	3.14789e-05	1.58488e-05	0.217971	0.277042	-3.3622e-05	8.67415e-06
Organismal Systems;Digestive system;Mineral_absorption	2.01038e-05	9.78892e-06	2.72395e-05	7.73422e-06	0.193034	0.277042	-1.85669e-05	4.29534e-06
Human Diseases;Infectious diseases;African_trypanosomiasis	1.95439e-05	1.36442e-05	2.14621e-05	1.13135e-05	0.796505	0.47993	-1.81163e-05	1.42799e-05
Human Diseases;Cancers;Bladder_cancer	1.24529e-05	1.48353e-05	2.77789e-05	2.18943e-05	0.19023	0.277042	-3.98389e-05	9.18684e-06
Metabolism;Biosynthesis of other secondary metabolites;Staurosporine_biosynthesis	1.20764e-05	1.29315e-05	2.23875e-05	1.18546e-05	0.180731	0.277042	-2.62851e-05	5.66285e-06
Human Diseases;Infectious diseases;Chagas_disease_(American_trypanosomiasis)	1.51279e-05	1.35339e-05	1.74307e-05	1.07481e-05	0.751203	0.464031	-1.81336e-05	1.3528e-05
Metabolism;Energy metabolism;Photosynthesis-antenna_proteins	1.7377e-05	2.85025e-05	1.48917e-05	2.715e-05	0.880179	0.513046	-3.33328e-05	3.83035e-05
Metabolism;Metabolism of terpenoids and polyketides;Biosynthesis_of_type_II_polyketide_products	8.87735e-06	8.17451e-06	1.80738e-05	8.65771e-06	0.0878888	0.277042	-2.00323e-05	1.63948e-06
Metabolism;Metabolism of terpenoids and polyketides;Tetracycline_biosynthesis	8.19779e-06	7.49248e-06	1.66394e-05	7.87697e-06	0.0864033	0.277042	-1.83338e-05	1.45058e-06
Metabolism;Metabolism of terpenoids and polyketides;Type_I_polyketide_structures	8.40345e-06	5.95438e-06	1.588e-05	8.45007e-06	0.110284	0.277042	-1.70259e-05	2.07279e-06
Metabolism;Xenobiotics biodegradation and metabolism;Bisphenol_degradation	6.83951e-06	7.08322e-06	1.38119e-05	7.16789e-06	0.120982	0.277042	-1.61391e-05	2.1944e-06
Human Diseases;Cancers;Small_cell_lung_cancer	6.69722e-06	4.68546e-06	1.24079e-05	5.80405e-06	0.091536	0.277042	-1.2537e-05	1.11564e-06
Environmental Information Processing;Signaling molecules and interaction;Cell_adhesion_molecules_and_their_ligands	6.60124e-06	6.25339e-06	8.55836e-06	3.88553e-06	0.532434	0.377365	-8.83648e-06	4.92224e-06
Organismal Systems;Endocrine system;Regulation_of_lipolysis_in_adipocyte	4.49559e-06	4.67161e-06	1.04085e-05	6.22433e-06	0.0946691	0.277042	-1.30677e-05	1.24184e-06
Organismal Systems;Nervous system;Retrograde_endocannabinoid_signaling	4.49559e-06	4.67161e-06	1.04085e-05	6.22433e-06	0.0946691	0.277042	-1.30677e-05	1.24184e-06
Organismal Systems;Endocrine system;Relaxin_signaling_pathway	5.91853e-06	5.40952e-06	7.78236e-06	3.36573e-06	0.493146	0.355546	-7.81629e-06	4.08863e-06
Cellular Processes;Cell growth and death;Focal_adhesion	5.91853e-06	5.40952e-06	7.78236e-06	3.36573e-06	0.493146	0.355546	-7.81629e-06	4.08863e-06
Human Diseases;Endocrine and metabolic diseases;AGE-RAGE_signaling_pathway_in_diabetic_complications	5.91853e-06	5.40952e-06	7.78236e-06	3.36573e-06	0.493146	0.355546	-7.81629e-06	4.08863e-06
Environmental Information Processing;Signaling molecules and interaction;ECM-receptor_interaction	5.91853e-06	5.40952e-06	7.78236e-06	3.36573e-06	0.493146	0.355546	-7.81629e-06	4.08863e-06
Human Diseases;Infectious diseases;Hepatitis_B	3.64165e-06	4.31136e-06	8.25489e-06	7.3594e-06	0.221501	0.277042	-1.26307e-05	3.40425e-06
Human Diseases;Infectious diseases;Herpes_simplex_infection	3.65309e-06	4.30793e-06	8.22013e-06	7.37721e-06	0.226482	0.277042	-1.26e-05	3.46594e-06
Human Diseases;Infectious diseases;Influenza_A	3.62096e-06	4.3455e-06	8.23748e-06	7.39289e-06	0.223401	0.277042	-1.26746e-05	3.44156e-06
Human Diseases;Infectious diseases;Kaposis_sarcoma-associated_herpesvirus_infection	3.60752e-06	4.32912e-06	8.24271e-06	7.39826e-06	0.221619	0.277042	-1.26936e-05	3.42321e-06
Cellular Processes;Cell growth and death;p53_signaling_pathway	3.58412e-06	4.32856e-06	8.24116e-06	7.39814e-06	0.219631	0.277042	-1.27152e-05	3.4011e-06
Human Diseases;Cardiovascular diseases;Viral_myocarditis	3.58203e-06	4.32348e-06	8.22011e-06	7.37719e-06	0.220295	0.277042	-1.26754e-05	3.39926e-06
Human Diseases;Infectious diseases;Toxoplasmosis	3.58203e-06	4.32348e-06	8.22011e-06	7.37719e-06	0.220295	0.277042	-1.26754e-05	3.39926e-06
Cellular Processes;Cell growth and death;Apoptosis-multiple_species	3.58203e-06	4.32348e-06	8.22011e-06	7.37719e-06	0.220295	0.277042	-1.26754e-05	3.39926e-06
Human Diseases;Cancers;Colorectal_cancer	3.58203e-06	4.32348e-06	8.22011e-06	7.37719e-06	0.220295	0.277042	-1.26754e-05	3.39926e-06
Metabolism;Biosynthesis of other secondary metabolites;Betalain_biosynthesis	3.87015e-06	3.95913e-06	7.22249e-06	5.36371e-06	0.248599	0.285592	-9.48866e-06	2.78398e-06
Organismal Systems;Digestive system;Bile_secretion	3.18663e-06	3.3729e-06	7.70148e-06	5.79945e-06	0.137716	0.277042	-1.0826e-05	1.7963e-06
Environmental Information Processing;Signal transduction;cAMP_signaling_pathway	2.66956e-06	2.29044e-06	6.20782e-06	3.94181e-06	0.09367	0.277042	-7.82729e-06	7.50759e-07
Human Diseases;Infectious diseases;Vibrio_cholerae_infection	2.75647e-06	3.81736e-06	5.58501e-06	5.67112e-06	0.337998	0.313817	-9.1685e-06	3.51141e-06
Metabolism;Metabolism of terpenoids and polyketides;Biosynthesis_of_12-,_14-_and_16-membered_macrolides	2.44058e-06	2.01763e-06	5.24314e-06	2.9135e-06	0.0850724	0.277042	-6.08111e-06	4.75995e-07
Metabolism;Biosynthesis of other secondary metabolites;Flavonoid_biosynthesis	3.12653e-06	1.5023e-06	3.78149e-06	1.46517e-06	0.462233	0.351809	-2.56397e-06	1.25405e-06
Metabolism;Biosynthesis of other secondary metabolites;Stilbenoid,_diarylheptanoid_and_gingerol_biosynthesis	3.12653e-06	1.5023e-06	3.78149e-06	1.46517e-06	0.462233	0.351809	-2.56397e-06	1.25405e-06
Environmental Information Processing;Signal transduction;Sphingolipid_signaling_pathway	2.07531e-06	2.16714e-06	4.36344e-06	2.23676e-06	0.102147	0.277042	-5.12149e-06	5.45238e-07
Organismal Systems;Endocrine system;GnRH_signaling_pathway	2.07396e-06	2.16601e-06	4.35816e-06	2.23413e-06	0.102401	0.277042	-5.11512e-06	5.46704e-07
Environmental Information Processing;Signal transduction;Ras_signaling_pathway	2.07396e-06	2.16601e-06	4.35816e-06	2.23413e-06	0.102401	0.277042	-5.11512e-06	5.46704e-07
Organismal Systems;Immune system;Fc_gamma_R-mediated_phagocytosis	2.07396e-06	2.16601e-06	4.35816e-06	2.23413e-06	0.102401	0.277042	-5.11512e-06	5.46704e-07
Cellular Processes;Transport and catabolism;Endocytosis	2.07396e-06	2.16601e-06	4.35816e-06	2.23413e-06	0.102401	0.277042	-5.11512e-06	5.46704e-07
Organismal Systems;Endocrine system;Melanogenesis	1.72552e-06	2.50378e-06	4.72435e-06	4.89137e-06	0.22066	0.277042	-8.23888e-06	2.24122e-06
Organismal Systems;Immune system;Platelet_activation	2.82883e-06	2.7365e-06	3.61718e-06	1.48846e-06	0.553176	0.382979	-3.73958e-06	2.16288e-06
Metabolism;Metabolism of terpenoids and polyketides;Biosynthesis_of_enediyne_antibiotics	1.92688e-06	1.6777e-06	2.92388e-06	1.9627e-06	0.36706	0.315827	-3.35343e-06	1.35944e-06
Environmental Information Processing;Signal transduction;Calcium_signaling_pathway	2.09943e-06	2.83733e-06	2.69829e-06	3.28458e-06	0.742522	0.464031	-4.55835e-06	3.36063e-06
Metabolism;Biosynthesis of other secondary metabolites;Indole_alkaloid_biosynthesis	2.1323e-06	2.05552e-06	2.4507e-06	1.05084e-06	0.744811	0.464031	-2.52017e-06	1.88337e-06
Human Diseases;Immune diseases;Systemic_lupus_erythematosus	1.74817e-06	1.57178e-06	2.70873e-06	1.57801e-06	0.315634	0.313817	-2.98654e-06	1.06542e-06
Metabolism;Biosynthesis of other secondary metabolites;Isoflavonoid_biosynthesis	1.91397e-06	2.51451e-06	2.19059e-06	1.86207e-06	0.833274	0.49303	-3.15594e-06	2.6027e-06
Human Diseases;Infectious diseases;Pathogenic_Escherichia_coli_infection	2.15646e-06	1.93477e-06	7.64598e-07	4.19273e-07	0.140612	0.277042	-6.33262e-07	3.41699e-06
Metabolism;Lipid metabolism;Fatty_acid_elongation	7.94026e-07	8.18972e-07	1.55574e-06	8.40137e-07	0.142878	0.277042	-1.82904e-06	3.05623e-07
Metabolism;Biosynthesis of other secondary metabolites;Caffeine_metabolism	9.00595e-07	6.75866e-07	1.40408e-06	5.13734e-07	0.179085	0.277042	-1.28328e-06	2.7631e-07
Genetic Information Processing;Replication and repair;Fanconi_anemia_pathway	7.5372e-07	6.97806e-07	1.27543e-06	1.10175e-06	0.35434	0.313817	-1.73804e-06	6.9462e-07
Organismal Systems;Endocrine system;Oxytocin_signaling_pathway	1.0368e-06	1.28046e-06	4.66187e-07	1.80134e-07	0.327315	0.313817	-7.70999e-07	1.91222e-06
Metabolism;Enzyme families;KEGG_modules_in_global_maps_only	6.78857e-07	9.09391e-07	8.25226e-07	6.21358e-07	0.752364	0.464031	-1.16647e-06	8.73733e-07
Human Diseases;Infectious diseases;Epstein-Barr_virus_infection	6.36161e-07	6.51681e-07	6.87799e-07	8.08566e-07	0.905579	0.517326	-1.0021e-06	8.98821e-07
Organismal Systems;Endocrine system;Ovarian_Steroidogenesis	2.78608e-07	3.56656e-07	6.94345e-07	6.06599e-07	0.185472	0.277042	-1.07695e-06	2.45471e-07
Human Diseases;Cardiovascular diseases;Hypertrophic_cardiomyopathy_(HCM)	6.61725e-07	1.52491e-06	2.53624e-07	3.14153e-07	0.546993	0.379956	-1.18815e-06	2.00435e-06
Organismal Systems;Endocrine system;Renin_secretion	6.61725e-07	1.52491e-06	2.53624e-07	3.14153e-07	0.546993	0.379956	-1.18815e-06	2.00435e-06
Metabolism;Metabolism of terpenoids and polyketides;Biosynthesis_of_type_II_polyketide_backbone	2.57749e-07	1.87456e-07	5.16274e-07	3.38558e-07	0.141358	0.277042	-6.24459e-07	1.07408e-07
Organismal Systems;Nervous system;Cholinergic_synapse	2.47226e-07	3.55002e-07	2.47239e-07	2.53636e-07	0.999943	0.541635	-4.02611e-07	4.02584e-07
Organismal Systems;Digestive system;Pancreatic_secretion	1.38117e-07	1.50931e-07	3.4765e-07	3.0841e-07	0.177083	0.277042	-5.38562e-07	1.19497e-07
Environmental Information Processing;Signal transduction;cGMP-PKG_signaling_pathway	1.36246e-07	1.47739e-07	3.44175e-07	3.04836e-07	0.175088	0.277042	-5.32881e-07	1.17022e-07
Organismal Systems;Circulatory system;Adrenergic_signaling_in_cardiomyocytes	1.36246e-07	1.47739e-07	3.44175e-07	3.04836e-07	0.175088	0.277042	-5.32881e-07	1.17022e-07
Organismal Systems;Endocrine system;Insulin_secretion	1.36246e-07	1.47739e-07	3.44175e-07	3.04836e-07	0.175088	0.277042	-5.32881e-07	1.17022e-07
Organismal Systems;Excretory system;Endocrine_and_other_factor-regulated_calcium_reabsorption	1.36246e-07	1.47739e-07	3.44175e-07	3.04836e-07	0.175088	0.277042	-5.32881e-07	1.17022e-07
Organismal Systems;Digestive system;Salivary_secretion	1.36246e-07	1.47739e-07	3.44175e-07	3.04836e-07	0.175088	0.277042	-5.32881e-07	1.17022e-07
Organismal Systems;Digestive system;Gastric_acid_secretion	1.36246e-07	1.47739e-07	3.44175e-07	3.04836e-07	0.175088	0.277042	-5.32881e-07	1.17022e-07
Organismal Systems;Excretory system;Aldosterone-regulated_sodium_reabsorption	1.36246e-07	1.47739e-07	3.44175e-07	3.04836e-07	0.175088	0.277042	-5.32881e-07	1.17022e-07
Organismal Systems;Nervous system;Synaptic_vesicle_cycle	1.305e-07	2.06644e-07	3.22534e-07	3.05773e-07	0.235158	0.277783	-5.34174e-07	1.50106e-07
Organismal Systems;Excretory system;Vasopressin-regulated_water_reabsorption	1.305e-07	2.06644e-07	3.22534e-07	3.05773e-07	0.235158	0.277783	-5.34174e-07	1.50106e-07
Cellular Processes;Transport and catabolism;Phagosome	1.36289e-07	1.42624e-07	3.14548e-07	1.86042e-07	0.0941145	0.277042	-3.93462e-07	3.69433e-08
Genetic Information Processing;Translation;mRNA_surveillance_pathway	2.06444e-07	2.42648e-07	1.76706e-07	1.37135e-07	0.800511	0.480958	-2.33243e-07	2.92718e-07
Metabolism;Glycan biosynthesis and metabolism;Glycosylphosphatidylinositol(GPI)-anchor_biosynthesis	1.36595e-07	2.25652e-07	4.07185e-08	3.90688e-08	0.34964	0.313817	-1.40426e-07	3.32179e-07
Human Diseases;Infectious diseases;HTLV-I_infection	1.06251e-07	1.83132e-07	3.47879e-08	2.78129e-08	0.386228	0.325168	-1.20377e-07	2.63302e-07
Cellular Processes;Cell growth and death;Tight_junction	5.96217e-08	7.66676e-08	3.47775e-08	2.782e-08	0.482503	0.355546	-5.57145e-08	1.05403e-07
Cellular Processes;Cell growth and death;Cell_cycle	5.96217e-08	7.66676e-08	3.47775e-08	2.782e-08	0.482503	0.355546	-5.57145e-08	1.05403e-07
Environmental Information Processing;Signal transduction;VEGF_signaling_pathway	2.54866e-08	3.92464e-08	2.26008e-08	3.30092e-08	0.89318	0.513046	-4.39488e-08	4.97205e-08
Environmental Information Processing;Signal transduction;NF-kappa_B_signaling_pathway	2.54866e-08	3.92464e-08	2.26008e-08	3.30092e-08	0.89318	0.513046	-4.39488e-08	4.97205e-08
Environmental Information Processing;Signal transduction;TNF_signaling_pathway	2.54866e-08	3.92464e-08	2.26008e-08	3.30092e-08	0.89318	0.513046	-4.39488e-08	4.97205e-08
Human Diseases;Infectious diseases;Leishmaniasis	2.54866e-08	3.92464e-08	2.26008e-08	3.30092e-08	0.89318	0.513046	-4.39488e-08	4.97205e-08
Metabolism;Glycan biosynthesis and metabolism;Glycosaminoglycan_biosynthesis-chondroitin_sulfate/dermatan_sulfate	6.26836e-09	8.63735e-09	2.09365e-08	4.66928e-08	0.481284	0.355546	-6.35566e-08	3.42204e-08
Cellular Processes;Transport and catabolism;Autophagy-animal	2.44286e-08	5.98148e-08	9.5963e-12	1.21103e-11	0.363223	0.313817	-3.83528e-08	8.71908e-08
Human Diseases;Infectious diseases;Measles	2.44286e-08	5.98148e-08	9.5963e-12	1.21103e-11	0.363223	0.313817	-3.83528e-08	8.71908e-08
Human Diseases;Infectious diseases;Hepatitis_C	2.44286e-08	5.98148e-08	9.5963e-12	1.21103e-11	0.363223	0.313817	-3.83528e-08	8.71908e-08
Metabolism;Metabolism of terpenoids and polyketides;Monoterpenoid_biosynthesis	6.33504e-09	1.17754e-08	1.68158e-08	1.95134e-08	0.29181	0.300149	-3.18394e-08	1.08778e-08
Environmental Information Processing;Signal transduction;Apelin_signaling_pathway	1.62757e-08	3.92462e-08	1.7379e-10	2.69953e-10	0.361044	0.313817	-2.50843e-08	5.72881e-08
Environmental Information Processing;Signal transduction;mTOR_signaling_pathway	1.62757e-08	3.92462e-08	1.7379e-10	2.69953e-10	0.361044	0.313817	-2.50843e-08	5.72881e-08
Human Diseases;Drug resistance;EGFR_tyrosine_kinase_inhibitor_resistance	1.62757e-08	3.92462e-08	1.7379e-10	2.69953e-10	0.361044	0.313817	-2.50843e-08	5.72881e-08
Environmental Information Processing;Signaling molecules and interaction;G_protein-coupled_receptors	1.21325e-08	2.42305e-08	1.3557e-09	2.08052e-09	0.326586	0.313817	-1.4634e-08	3.61876e-08
Organismal Systems;Immune system;Hematopoietic_cell_lineage	1.83121e-09	2.69734e-09	4.03659e-09	6.7109e-09	0.480979	0.355546	-9.28016e-09	4.86941e-09
Environmental Information Processing;Signaling molecules and interaction;Neuroactive_ligand-receptor_interaction	1.87101e-09	3.44945e-09	3.47424e-09	6.37675e-09	0.603367	0.40106	-8.4758e-09	5.26933e-09
Metabolism;Biosynthesis of other secondary metabolites;Clavulanic_acid_biosynthesis	1.23316e-09	1.58598e-09	3.55703e-10	3.24245e-10	0.237467	0.278934	-7.82749e-10	2.53765e-09
Organismal Systems;Immune system;Toll_and_Imd_signaling_pathway	4.22096e-12	1.03392e-11	1.70005e-11	2.75588e-11	0.326143	0.313817	-4.17636e-11	1.62044e-11
